# Supplementary material for: Genomic structural variation rescues a classic biological invader from a population bottleneck
Source: Sci Adv. 2026 Jul 24;12(30):eaed3656. doi: 10.1126/sciadv.aed3656 (PMC13398492; doi:10.1126/sciadv.aed3656)
Supplement: Supplementary file 2 — Data S1 to S3 [file sciadv.aed3656_data_s1_to_s3.zip]

Archive with 3 entries (3 files):
- aed3656_data_s1.xlsx
- aed3656_data_s2.xlsx
- aed3656_data_s3.xlsx
