# Supplementary material for: Genomic structural variation rescues a classic biological invader from a population bottleneck
Source: Sci Adv. 2026 Jul 24;12(30):eaed3656. doi: 10.1126/sciadv.aed3656 (PMC13398492; doi:10.1126/sciadv.aed3656)
Supplement: Supplementary file 2 — Data S1 to S3 [file sciadv.aed3656_data_s1_to_s3.zip › aed3656_data_s1.xlsx]

## Sheet: SNV-based_ROH_Desert_GO
# GO	NS	enrichment	name	ratio_in_study	ratio_in_pop	p_uncorrected	depth	study_count	p_bonferroni	p_sidak	p_holm	study_items
GO:0004984	MF	e	olfactory receptor activity	209/7899	313/18015	2.47956e-10	4	209	3.59561e-06	3.50496e-06	3.58619e-06	ENSNNAG00000003165, ENSNNAG00000005064, ENSNNAG00000005081, ENSNNAG00000005093, ENSNNAG00000005104, ENSNNAG00000005552, ENSNNAG00000005560, ENSNNAG00000005584, ENSNNAG00000005596, ENSNNAG00000005769, ENSNNAG00000005988, ENSNNAG00000005998, ENSNNAG00000006012, ENSNNAG00000006067, ENSNNAG00000006124, ENSNNAG00000006150, ENSNNAG00000006819, ENSNNAG00000006832, ENSNNAG00000006848, ENSNNAG00000007303,…
GO:0005576	CC	e	extracellular region	542/7899	932/18015	4.94938e-10	1	542	7.1771e-06	6.99615e-06	7.13453e-06	ENSNNAG00000000091, ENSNNAG00000000134, ENSNNAG00000000161, ENSNNAG00000000292, ENSNNAG00000000354, ENSNNAG00000000400, ENSNNAG00000000421, ENSNNAG00000000430, ENSNNAG00000000512, ENSNNAG00000000519, ENSNNAG00000000603, ENSNNAG00000000676, ENSNNAG00000000804, ENSNNAG00000000818, ENSNNAG00000000880, ENSNNAG00000001215, ENSNNAG00000001431, ENSNNAG00000001513, ENSNNAG00000001583, ENSNNAG00000001591,…
GO:0015074	BP	e	DNA integration	32/7899	34/18015	6.25686e-10	7	32	9.07307e-06	8.84432e-06	9.013e-06	ENSNNAG00000000187, ENSNNAG00000001232, ENSNNAG00000004760, ENSNNAG00000008036, ENSNNAG00000009214, ENSNNAG00000011863, ENSNNAG00000011905, ENSNNAG00000011977, ENSNNAG00000012382, ENSNNAG00000012712, ENSNNAG00000012799, ENSNNAG00000013527, ENSNNAG00000017585, ENSNSUG00000001384, ENSNSUG00000001794, ENSNSUG00000003402, ENSNSUG00000004483, ENSNSUG00000006988, ENSNSUG00000007623, ENSNSUG00000010282,…
GO:0050911	BP	e	detection of chemical stimulus involved in sensory perception of smell	132/7899	207/18015	7.77818e-09	5	132	0.000112791	0.000109948	0.000111835	ENSNNAG00000003165, ENSNNAG00000004636, ENSNNAG00000005064, ENSNNAG00000005081, ENSNNAG00000005093, ENSNNAG00000005104, ENSNNAG00000005552, ENSNNAG00000005560, ENSNNAG00000005584, ENSNNAG00000005596, ENSNNAG00000005769, ENSNNAG00000005988, ENSNNAG00000005998, ENSNNAG00000006012, ENSNNAG00000006067, ENSNNAG00000006124, ENSNNAG00000006150, ENSNNAG00000006819, ENSNNAG00000006832, ENSNNAG00000006848,…
GO:0035821	BP	e	modification of morphology or physiology of other organism	57/7899	74/18015	9.75061e-09	3	57	0.000141394	0.000137829	0.000140165	ENSNNAG00000001513, ENSNNAG00000001591, ENSNNAG00000001612, ENSNNAG00000001635, ENSNNAG00000003188, ENSNNAG00000003842, ENSNNAG00000004547, ENSNNAG00000004606, ENSNNAG00000005308, ENSNNAG00000006612, ENSNNAG00000006616, ENSNNAG00000006629, ENSNNAG00000008097, ENSNNAG00000008831, ENSNNAG00000009429, ENSNNAG00000009894, ENSNNAG00000010003, ENSNNAG00000010188, ENSNNAG00000010626, ENSNNAG00000011704,…
GO:0004252	MF	e	serine-type endopeptidase activity	90/7899	135/18015	1.09233e-07	6	90	0.00158399	0.00154406	0.00156772	ENSNNAG00000001583, ENSNNAG00000001635, ENSNNAG00000001866, ENSNNAG00000002346, ENSNNAG00000002873, ENSNNAG00000003188, ENSNNAG00000004321, ENSNNAG00000004527, ENSNNAG00000004547, ENSNNAG00000004606, ENSNNAG00000004863, ENSNNAG00000006135, ENSNNAG00000006612, ENSNNAG00000006616, ENSNNAG00000006629, ENSNNAG00000008026, ENSNNAG00000008392, ENSNNAG00000008405, ENSNNAG00000009429, ENSNNAG00000010188,…
GO:0008236	MF	e	serine-type peptidase activity	71/7899	106/18015	1.73664e-06	5	71	0.025183	0.0245481	0.0248669	ENSNNAG00000001583, ENSNNAG00000001635, ENSNNAG00000001866, ENSNNAG00000002873, ENSNNAG00000003188, ENSNNAG00000004321, ENSNNAG00000004547, ENSNNAG00000004606, ENSNNAG00000004863, ENSNNAG00000006135, ENSNNAG00000006612, ENSNNAG00000006616, ENSNNAG00000006629, ENSNNAG00000008026, ENSNNAG00000008350, ENSNNAG00000008392, ENSNNAG00000009429, ENSNNAG00000010188, ENSNNAG00000010626, ENSNNAG00000011704,…
GO:0007608	BP	e	sensory perception of smell	129/7899	217/18015	4.71076e-06	6	129	0.0683108	0.0665885	0.0673734	ENSNNAG00000003165, ENSNNAG00000004636, ENSNNAG00000005064, ENSNNAG00000005081, ENSNNAG00000005093, ENSNNAG00000005104, ENSNNAG00000005552, ENSNNAG00000005560, ENSNNAG00000005584, ENSNNAG00000005596, ENSNNAG00000005769, ENSNNAG00000005988, ENSNNAG00000005998, ENSNNAG00000006012, ENSNNAG00000006067, ENSNNAG00000006124, ENSNNAG00000006150, ENSNNAG00000006819, ENSNNAG00000006832, ENSNNAG00000006848,…
GO:0005179	MF	e	hormone activity	49/7899	70/18015	1.57424e-05	5	49	0.22828	0.222524	0.224596	ENSNNAG00000000134, ENSNNAG00000000676, ENSNNAG00000002587, ENSNNAG00000002730, ENSNNAG00000004684, ENSNNAG00000005070, ENSNNAG00000005751, ENSNNAG00000005901, ENSNNAG00000005949, ENSNNAG00000009261, ENSNNAG00000010194, ENSNNAG00000010680, ENSNNAG00000011126, ENSNNAG00000011572, ENSNNAG00000011622, ENSNNAG00000012048, ENSNNAG00000012225, ENSNNAG00000012349, ENSNNAG00000013136, ENSNNAG00000013264,…
GO:0030527	MF	e	structural constituent of chromatin	26/7899	32/18015	1.95465e-05	2	26	0.283444	0.276298	0.278694	ENSNNAG00000000040, ENSNNAG00000003564, ENSNNAG00000003930, ENSNNAG00000003960, ENSNNAG00000003973, ENSNNAG00000003983, ENSNNAG00000007434, ENSNNAG00000007467, ENSNNAG00000007605, ENSNNAG00000009201, ENSNNAG00000010879, ENSNNAG00000011240, ENSNSUG00000000950, ENSNSUG00000003067, ENSNSUG00000003369, ENSNSUG00000005144, ENSNSUG00000009095, ENSNSUG00000011178, ENSNSUG00000018464, ENSNSUG00000020291,…
GO:0019814	CC	e	immunoglobulin complex	14/7899	15/18015	8.55308e-05	2	14	1	1	1	ENSNNAG00000003296, ENSNNAG00000003311, ENSNNAG00000006171, ENSNNAG00000006232, ENSNNAG00000006378, ENSNNAG00000006808, ENSNNAG00000010549, ENSNNAG00000011744, ENSPTXG00000010894, ENSPTXG00000010909, ENSPTXG00000015183, ENSPTXG00000015198, ENSPTXG00000017357, ENSPTXG00000018076
GO:0042612	CC	e	MHC class I protein complex	20/7899	24/18015	0.000103021	5	20	1	1	1	ENSNNAG00000001847, ENSNNAG00000001954, ENSNNAG00000001999, ENSNNAG00000002168, ENSNNAG00000006836, ENSNNAG00000008253, ENSNNAG00000010491, ENSNNAG00000011844, ENSNNAG00000012841, ENSNNAG00000013197, ENSNNAG00000013972, ENSNNAG00000014422, ENSNNAG00000015616, ENSNSUG00000006240, ENSPTXG00000010226, ENSPTXG00000011324, ENSPTXG00000011325, ENSPTXG00000011345, ENSPTXG00000013028, ENSPTXG00000017658
GO:0002474	BP	e	antigen processing and presentation of peptide antigen via MHC class I	20/7899	24/18015	0.000103021	4	20	1	1	1	ENSNNAG00000001847, ENSNNAG00000001954, ENSNNAG00000001999, ENSNNAG00000002168, ENSNNAG00000006836, ENSNNAG00000008253, ENSNNAG00000010491, ENSNNAG00000011844, ENSNNAG00000012841, ENSNNAG00000013197, ENSNNAG00000013972, ENSNNAG00000014422, ENSNNAG00000015616, ENSNSUG00000006240, ENSPTXG00000010226, ENSPTXG00000011324, ENSPTXG00000011325, ENSPTXG00000011345, ENSPTXG00000013028, ENSPTXG00000017658
GO:0006313	BP	e	transposition, DNA-mediated	6/7899	6/18015	0.00709845	8	6	1	1	1	ENSNNAG00000011863, ENSNNAG00000017585, ENSNSUG00000004483, ENSNSUG00000013181, ENSNSUG00000018566, ENSPTXG00000014816
GO:0006956	BP	e	complement activation	14/7899	19/18015	0.0103517	7	14	1	1	1	ENSNNAG00000000603, ENSNNAG00000001866, ENSNNAG00000006346, ENSNNAG00000006361, ENSNNAG00000009579, ENSNSUG00000010271, ENSNSUG00000018845, ENSPTXG00000005900, ENSPTXG00000010922, ENSPTXG00000014424, ENSPTXG00000014426, ENSPTXG00000016356, ENSPTXG00000016455, ENSPTXG00000017693
GO:0099504	BP	e	synaptic vesicle cycle	5/7899	5/18015	0.016195	4	5	1	1	1	ENSNNAG00000010124, ENSNNAG00000017991, ENSNSUG00000012326, ENSNSUG00000019510, ENSPTXG00000007068
GO:0002250	BP	e	adaptive immune response	33/7899	55/18015	0.0199632	3	33	1	1	1	ENSNNAG00000000357, ENSNNAG00000001948, ENSNNAG00000002646, ENSNNAG00000003296, ENSNNAG00000003311, ENSNNAG00000003525, ENSNNAG00000005618, ENSNNAG00000005633, ENSNNAG00000005719, ENSNNAG00000005801, ENSNNAG00000005811, ENSNNAG00000005869, ENSNNAG00000005927, ENSNNAG00000006171, ENSNNAG00000006232, ENSNNAG00000006378, ENSNNAG00000006808, ENSNNAG00000007907, ENSNNAG00000010391, ENSNNAG00000010549,…
GO:0000712	BP	e	resolution of meiotic recombination intermediates	10/7899	13/18015	0.0226324	5	10	1	1	1	ENSNNAG00000007439, ENSNNAG00000012123, ENSNNAG00000012219, ENSNNAG00000014337, ENSNNAG00000016013, ENSNNAG00000016839, ENSPTXG00000006606, ENSPTXG00000015413, ENSPTXG00000015912, ENSPTXG00000016836
GO:0007586	BP	e	digestion	7/7899	8/18015	0.0252183	2	7	1	1	1	ENSNNAG00000000818, ENSNNAG00000002458, ENSNNAG00000006629, ENSNNAG00000010680, ENSNNAG00000012681, ENSNSUG00000003487, ENSNSUG00000008695
GO:0015671	BP	e	oxygen transport	7/7899	8/18015	0.0252183	5	7	1	1	1	ENSNNAG00000007878, ENSNNAG00000013943, ENSNNAG00000017112, ENSNSUG00000001728, ENSNSUG00000004680, ENSNSUG00000005582, ENSPTXG00000014798
GO:0031638	BP	e	zymogen activation	8/7899	10/18015	0.0260923	7	8	1	1	1	ENSNNAG00000002346, ENSNNAG00000004527, ENSNNAG00000006616, ENSNNAG00000014614, ENSNSUG00000016356, ENSPTXG00000013753, ENSPTXG00000014426, ENSPTXG00000014791
GO:0015770	BP	e	sucrose transport	4/7899	4/18015	0.0369459	8	4	1	1	1	ENSNNAG00000009276, ENSNNAG00000013715, ENSNSUG00000017032, ENSPTXG00000016777
GO:0015807	BP	e	L-amino acid transport	4/7899	4/18015	0.0369459	9	4	1	1	1	ENSNNAG00000000715, ENSNNAG00000018294, ENSPTXG00000009619, ENSPTXG00000009973
GO:0001868	BP	e	regulation of complement activation, lectin pathway	4/7899	4/18015	0.0369459	9	4	1	1	1	ENSNNAG00000013328, ENSNNAG00000013350, ENSNNAG00000013362, ENSNNAG00000013372
GO:0007091	BP	e	metaphase/anaphase transition of mitotic cell cycle	4/7899	4/18015	0.0369459	10	4	1	1	1	ENSNNAG00000008975, ENSPTXG00000003984, ENSPTXG00000007972, ENSPTXG00000008428
GO:0008292	BP	e	acetylcholine biosynthetic process	4/7899	4/18015	0.0369459	6	4	1	1	1	ENSNNAG00000004124, ENSNNAG00000009335, ENSPTXG00000010594, ENSPTXG00000011842
GO:0061205	BP	e	paramesonephric duct development	4/7899	4/18015	0.0369459	4	4	1	1	1	ENSNNAG00000007560, ENSNNAG00000014109, ENSNSUG00000016190, ENSNSUG00000019716
GO:0006055	BP	e	CMP-N-acetylneuraminate biosynthetic process	4/7899	4/18015	0.0369459	8	4	1	1	1	ENSNNAG00000000194, ENSPTXG00000001620, ENSPTXG00000005551, ENSPTXG00000005557
GO:0006032	BP	e	chitin catabolic process	4/7899	4/18015	0.0369459	7	4	1	1	1	ENSNNAG00000002040, ENSNNAG00000003663, ENSPTXG00000006367, ENSPTXG00000013294
GO:0050863	BP	e	regulation of T cell activation	4/7899	4/18015	0.0369459	7	4	1	1	1	ENSNNAG00000011365, ENSNNAG00000011645, ENSNSUG00000019254, ENSPTXG00000003861
GO:0010185	BP	e	regulation of cellular defense response	4/7899	4/18015	0.0369459	6	4	1	1	1	ENSNNAG00000013328, ENSNNAG00000013350, ENSNNAG00000013362, ENSNNAG00000013372
GO:0051601	BP	e	exocyst localization	4/7899	4/18015	0.0369459	6	4	1	1	1	ENSNNAG00000001613, ENSNNAG00000005885, ENSNNAG00000013704, ENSNNAG00000017458
GO:0002181	BP	e	cytoplasmic translation	16/7899	24/18015	0.0372513	8	16	1	1	1	ENSNNAG00000000349, ENSNNAG00000001002, ENSNNAG00000002540, ENSNNAG00000004630, ENSNNAG00000006316, ENSNNAG00000006389, ENSNNAG00000006885, ENSNNAG00000008238, ENSNNAG00000008373, ENSNNAG00000011816, ENSNNAG00000013299, ENSNNAG00000013784, ENSNNAG00000017654, ENSNSUG00000018936, ENSPTXG00000008434, ENSPTXG00000011801
GO:0015804	BP	e	neutral amino acid transport	14/7899	21/18015	0.0460814	9	14	1	1	1	ENSNNAG00000000715, ENSNNAG00000000999, ENSNNAG00000001042, ENSNNAG00000007361, ENSNNAG00000012726, ENSNNAG00000013346, ENSNNAG00000016186, ENSNNAG00000016683, ENSNSUG00000000035, ENSNSUG00000007113, ENSPTXG00000009619, ENSPTXG00000009973, ENSPTXG00000011194, ENSPTXG00000013613
GO:0060445	BP	e	branching involved in salivary gland morphogenesis	7/7899	9/18015	0.0483751	6	7	1	1	1	ENSNNAG00000003176, ENSNNAG00000003305, ENSNNAG00000010114, ENSNNAG00000015780, ENSNSUG00000014276, ENSPTXG00000000396, ENSPTXG00000009000
GO:0043567	BP	e	regulation of insulin-like growth factor receptor signaling pathway	6/7899	7/18015	0.0486109	6	6	1	1	1	ENSNNAG00000004688, ENSNNAG00000014535, ENSNNAG00000014564, ENSNNAG00000016636, ENSPTXG00000006945, ENSPTXG00000015772
GO:0008305	CC	e	integrin complex	21/7899	26/18015	0.000198635	5	21	1	1	1	ENSNNAG00000002356, ENSNNAG00000007977, ENSNNAG00000011442, ENSNNAG00000011667, ENSNNAG00000012791, ENSNNAG00000012842, ENSNNAG00000013038, ENSNNAG00000013620, ENSNNAG00000014972, ENSNNAG00000016910, ENSNNAG00000018588, ENSNSUG00000009755, ENSNSUG00000010572, ENSNSUG00000011670, ENSNSUG00000014892, ENSNSUG00000017415, ENSPTXG00000008885, ENSPTXG00000009150, ENSPTXG00000013766, ENSPTXG00000013850,…
GO:0022625	CC	e	cytosolic large ribosomal subunit	31/7899	46/18015	0.00156001	6	31	1	1	1	ENSNNAG00000001002, ENSNNAG00000002540, ENSNNAG00000003454, ENSNNAG00000004630, ENSNNAG00000005250, ENSNNAG00000005546, ENSNNAG00000006316, ENSNNAG00000006712, ENSNNAG00000006885, ENSNNAG00000008238, ENSNNAG00000008373, ENSNNAG00000009490, ENSNNAG00000010374, ENSNNAG00000010861, ENSNNAG00000011026, ENSNNAG00000012197, ENSNNAG00000013299, ENSNNAG00000014517, ENSNNAG00000017654, ENSNNAG00000018642,…
GO:0005615	CC	e	extracellular space	363/7899	734/18015	0.00183988	2	363	1	1	1	ENSNNAG00000000086, ENSNNAG00000000091, ENSNNAG00000000134, ENSNNAG00000000457, ENSNNAG00000000512, ENSNNAG00000000603, ENSNNAG00000000676, ENSNNAG00000000966, ENSNNAG00000001036, ENSNNAG00000001513, ENSNNAG00000001591, ENSNNAG00000001611, ENSNNAG00000001640, ENSNNAG00000001718, ENSNNAG00000001829, ENSNNAG00000001847, ENSNNAG00000001954, ENSNNAG00000001999, ENSNNAG00000002040, ENSNNAG00000002168,…
GO:0005655	CC	e	nucleolar ribonuclease P complex	6/7899	6/18015	0.00709845	7	6	1	1	1	ENSNNAG00000017302, ENSNSUG00000000807, ENSPTXG00000011430, ENSPTXG00000014065, ENSPTXG00000015797, ENSPTXG00000018310
GO:0005861	CC	e	troponin complex	6/7899	6/18015	0.00709845	5	6	1	1	1	ENSNNAG00000008672, ENSNNAG00000012753, ENSNSUG00000002004, ENSNSUG00000002009, ENSPTXG00000001062, ENSPTXG00000011449
GO:0042101	CC	e	T cell receptor complex	13/7899	17/18015	0.0119044	5	13	1	1	1	ENSNNAG00000005618, ENSNNAG00000005633, ENSNNAG00000005719, ENSNNAG00000005801, ENSNNAG00000005811, ENSNNAG00000005869, ENSNNAG00000005927, ENSNNAG00000007907, ENSNNAG00000010391, ENSNSUG00000007452, ENSPTXG00000007171, ENSPTXG00000017190, ENSPTXG00000017192
GO:0001527	CC	e	microfibril	8/7899	9/18015	0.0130335	4	8	1	1	1	ENSNNAG00000004430, ENSNNAG00000005421, ENSNNAG00000018535, ENSNSUG00000008523, ENSNSUG00000013802, ENSPTXG00000006535, ENSPTXG00000008591, ENSPTXG00000014236
GO:0005833	CC	e	hemoglobin complex	5/7899	5/18015	0.016195	5	5	1	1	1	ENSNNAG00000007878, ENSNNAG00000013943, ENSNSUG00000001728, ENSNSUG00000005582, ENSPTXG00000014798
GO:0071953	CC	e	elastic fiber	5/7899	5/18015	0.016195	4	5	1	1	1	ENSNNAG00000004430, ENSNNAG00000015453, ENSNNAG00000016041, ENSNSUG00000006016, ENSPTXG00000002486
GO:0034361	CC	e	very-low-density lipoprotein particle	7/7899	8/18015	0.0252183	6	7	1	1	1	ENSNNAG00000011835, ENSNNAG00000015049, ENSNSUG00000004225, ENSNSUG00000010273, ENSPTXG00000009295, ENSPTXG00000016608, ENSPTXG00000017608
GO:0030681	CC	e	multimeric ribonuclease P complex	8/7899	10/18015	0.0260923	6	8	1	1	1	ENSNNAG00000003101, ENSNNAG00000017302, ENSNSUG00000000807, ENSPTXG00000011430, ENSPTXG00000014065, ENSPTXG00000014825, ENSPTXG00000015797, ENSPTXG00000018310
GO:0005964	CC	e	phosphorylase kinase complex	4/7899	4/18015	0.0369459	7	4	1	1	1	ENSNNAG00000013955, ENSPTXG00000004783, ENSPTXG00000008870, ENSPTXG00000009048
GO:0005922	CC	e	connexin complex	13/7899	19/18015	0.0371101	4	13	1	1	1	ENSNNAG00000002802, ENSNNAG00000009149, ENSNNAG00000011678, ENSNNAG00000012544, ENSNNAG00000012585, ENSNNAG00000015624, ENSNNAG00000017972, ENSNNAG00000017982, ENSNSUG00000005703, ENSPTXG00000003599, ENSPTXG00000007636, ENSPTXG00000008641, ENSPTXG00000014989
GO:0005581	CC	e	collagen trimer	16/7899	24/18015	0.0372513	2	16	1	1	1	ENSNNAG00000001829, ENSNNAG00000007365, ENSNNAG00000007610, ENSNNAG00000007793, ENSNNAG00000009034, ENSNNAG00000010457, ENSNNAG00000012691, ENSNSUG00000006186, ENSNSUG00000014618, ENSNSUG00000020596, ENSPTXG00000001765, ENSPTXG00000005079, ENSPTXG00000009712, ENSPTXG00000010922, ENSPTXG00000013062, ENSPTXG00000013838
GO:0005865	CC	e	striated muscle thin filament	7/7899	9/18015	0.0483751	6	7	1	1	1	ENSNNAG00000006178, ENSNNAG00000015248, ENSNNAG00000018592, ENSNSUG00000001581, ENSNSUG00000002004, ENSPTXG00000005980, ENSPTXG00000011837
GO:0034364	CC	e	high-density lipoprotein particle	7/7899	9/18015	0.0483751	5	7	1	1	1	ENSNNAG00000011835, ENSNNAG00000014997, ENSNNAG00000015049, ENSNSUG00000004225, ENSNSUG00000004453, ENSNSUG00000010273, ENSPTXG00000017608
GO:0000172	CC	e	ribonuclease MRP complex	7/7899	9/18015	0.0483751	4	7	1	1	1	ENSNNAG00000016681, ENSNNAG00000017302, ENSNSUG00000000807, ENSPTXG00000014065, ENSPTXG00000014825, ENSPTXG00000015797, ENSPTXG00000018310
GO:0005184	MF	e	neuropeptide hormone activity	14/7899	16/18015	0.000502571	6	14	1	1	1	ENSNNAG00000000134, ENSNNAG00000002587, ENSNNAG00000009151, ENSNNAG00000010680, ENSNNAG00000012925, ENSNNAG00000013918, ENSNNAG00000014652, ENSNNAG00000017250, ENSNNAG00000018927, ENSNSUG00000000171, ENSNSUG00000006572, ENSNSUG00000018846, ENSPTXG00000010389, ENSPTXG00000014271
GO:0008146	MF	e	sulfotransferase activity	40/7899	62/18015	0.00121755	4	40	1	1	1	ENSNNAG00000000269, ENSNNAG00000000353, ENSNNAG00000003620, ENSNNAG00000005620, ENSNNAG00000005723, ENSNNAG00000005915, ENSNNAG00000005971, ENSNNAG00000006190, ENSNNAG00000006360, ENSNNAG00000008446, ENSNNAG00000010206, ENSNNAG00000010946, ENSNNAG00000011637, ENSNNAG00000014372, ENSNNAG00000015686, ENSNNAG00000016331, ENSNNAG00000017440, ENSNSUG00000000502, ENSNSUG00000003195, ENSNSUG00000003857,…
GO:0004190	MF	e	aspartic-type endopeptidase activity	21/7899	29/18015	0.00232098	6	21	1	1	1	ENSNNAG00000000729, ENSNNAG00000002458, ENSNNAG00000003676, ENSNNAG00000003963, ENSNNAG00000005297, ENSNNAG00000010636, ENSNNAG00000010756, ENSNNAG00000012382, ENSNNAG00000012681, ENSNNAG00000015762, ENSNSUG00000003487, ENSNSUG00000003792, ENSNSUG00000012533, ENSNSUG00000016424, ENSPTXG00000001621, ENSPTXG00000008130, ENSPTXG00000012209, ENSPTXG00000012586, ENSPTXG00000013282, ENSPTXG00000013311,…
GO:0008061	MF	e	chitin binding	6/7899	6/18015	0.00709845	3	6	1	1	1	ENSNNAG00000002040, ENSNNAG00000003663, ENSNSUG00000016606, ENSNSUG00000016616, ENSPTXG00000006367, ENSPTXG00000013294
GO:0004518	MF	e	nuclease activity	23/7899	35/18015	0.0102886	4	23	1	1	1	ENSNNAG00000004349, ENSNNAG00000007439, ENSNNAG00000010046, ENSNNAG00000011872, ENSNNAG00000012123, ENSNNAG00000013258, ENSNNAG00000016013, ENSNNAG00000018508, ENSNSUG00000000751, ENSNSUG00000001217, ENSNSUG00000002486, ENSNSUG00000003777, ENSNSUG00000004768, ENSNSUG00000017736, ENSNSUG00000019857, ENSNSUG00000020131, ENSNSUG00000020387, ENSPTXG00000005384, ENSPTXG00000009055, ENSPTXG00000010464,…
GO:0030414	MF	e	peptidase inhibitor activity	22/7899	33/18015	0.0127031	4	22	1	1	1	ENSNNAG00000000804, ENSNNAG00000000880, ENSNNAG00000002124, ENSNNAG00000004206, ENSNNAG00000015199, ENSNNAG00000015315, ENSNNAG00000015329, ENSNNAG00000015336, ENSNNAG00000015342, ENSNNAG00000015373, ENSNNAG00000018573, ENSNSUG00000005631, ENSNSUG00000011779, ENSNSUG00000014252, ENSNSUG00000014799, ENSNSUG00000016558, ENSNSUG00000018959, ENSPTXG00000004959, ENSPTXG00000007507, ENSPTXG00000007510,…
GO:0031994	MF	e	insulin-like growth factor I binding	11/7899	14/18015	0.0127205	5	11	1	1	1	ENSNNAG00000004688, ENSNNAG00000004949, ENSNNAG00000014535, ENSNNAG00000014564, ENSNNAG00000016636, ENSNSUG00000002935, ENSNSUG00000009318, ENSNSUG00000011670, ENSPTXG00000006945, ENSPTXG00000009150, ENSPTXG00000015772
GO:0019834	MF	e	phospholipase A2 inhibitor activity	8/7899	9/18015	0.0130335	6	8	1	1	1	ENSNNAG00000003592, ENSNNAG00000003609, ENSNNAG00000003631, ENSNNAG00000003672, ENSNNAG00000003685, ENSNNAG00000004130, ENSNNAG00000004169, ENSNNAG00000017124
GO:0004867	MF	e	serine-type endopeptidase inhibitor activity	36/7899	60/18015	0.0130553	6	36	1	1	1	ENSNNAG00000000880, ENSNNAG00000001036, ENSNNAG00000002328, ENSNNAG00000002345, ENSNNAG00000002369, ENSNNAG00000002411, ENSNNAG00000006817, ENSNNAG00000008161, ENSNNAG00000008265, ENSNNAG00000009236, ENSNNAG00000014448, ENSNNAG00000014672, ENSNNAG00000015199, ENSNNAG00000015254, ENSNNAG00000015315, ENSNNAG00000015336, ENSNNAG00000015342, ENSNNAG00000015373, ENSNNAG00000016062, ENSNNAG00000016150,…
GO:0005201	MF	e	extracellular matrix structural constituent	20/7899	30/18015	0.0155175	2	20	1	1	1	ENSNNAG00000000519, ENSNNAG00000007365, ENSNNAG00000007610, ENSNNAG00000009034, ENSNNAG00000010096, ENSNNAG00000010457, ENSNNAG00000012691, ENSNNAG00000015453, ENSNNAG00000015780, ENSNNAG00000016377, ENSNNAG00000018910, ENSNSUG00000006016, ENSNSUG00000020596, ENSPTXG00000000396, ENSPTXG00000002486, ENSPTXG00000005079, ENSPTXG00000008591, ENSPTXG00000009712, ENSPTXG00000009776, ENSPTXG00000013838
GO:0042806	MF	e	fucose binding	5/7899	5/18015	0.016195	4	5	1	1	1	ENSNNAG00000013328, ENSNNAG00000013350, ENSNNAG00000013362, ENSNNAG00000013372, ENSPTXG00000010922
GO:0001851	MF	e	complement component C3b binding	5/7899	5/18015	0.016195	4	5	1	1	1	ENSNNAG00000006346, ENSNNAG00000006361, ENSNNAG00000014460, ENSPTXG00000005900, ENSPTXG00000016356
GO:0097367	MF	e	carbohydrate derivative binding	5/7899	5/18015	0.016195	2	5	1	1	1	ENSNNAG00000001513, ENSNNAG00000001591, ENSNNAG00000005274, ENSNNAG00000007793, ENSPTXG00000013451
GO:0031995	MF	e	insulin-like growth factor II binding	7/7899	8/18015	0.0252183	5	7	1	1	1	ENSNNAG00000004688, ENSNNAG00000014535, ENSNNAG00000014564, ENSNNAG00000016636, ENSNSUG00000009318, ENSPTXG00000006945, ENSPTXG00000015772
GO:0033204	MF	e	ribonuclease P RNA binding	8/7899	10/18015	0.0260923	5	8	1	1	1	ENSNNAG00000003101, ENSNNAG00000017302, ENSNSUG00000000807, ENSPTXG00000011430, ENSPTXG00000014065, ENSPTXG00000014825, ENSPTXG00000015797, ENSPTXG00000018310
GO:0003735	MF	e	structural constituent of ribosome	77/7899	146/18015	0.0359542	2	77	1	1	1	ENSNNAG00000000063, ENSNNAG00000000348, ENSNNAG00000000349, ENSNNAG00000001002, ENSNNAG00000002192, ENSNNAG00000002327, ENSNNAG00000002540, ENSNNAG00000002735, ENSNNAG00000003454, ENSNNAG00000004297, ENSNNAG00000004630, ENSNNAG00000005212, ENSNNAG00000005250, ENSNNAG00000005546, ENSNNAG00000006316, ENSNNAG00000006486, ENSNNAG00000006701, ENSNNAG00000006712, ENSNNAG00000006885, ENSNNAG00000007903,…
GO:0008506	MF	e	sucrose:proton symporter activity	4/7899	4/18015	0.0369459	10	4	1	1	1	ENSNNAG00000009276, ENSNNAG00000013715, ENSNSUG00000017032, ENSPTXG00000016777
GO:0016167	MF	e	glial cell-derived neurotrophic factor receptor activity	4/7899	4/18015	0.0369459	5	4	1	1	1	ENSNNAG00000006075, ENSNNAG00000007001, ENSNSUG00000002404, ENSPTXG00000013846
GO:0004568	MF	e	chitinase activity	4/7899	4/18015	0.0369459	5	4	1	1	1	ENSNNAG00000002040, ENSNNAG00000003663, ENSPTXG00000006367, ENSPTXG00000013294
GO:0004185	MF	e	serine-type carboxypeptidase activity	4/7899	4/18015	0.0369459	7	4	1	1	1	ENSNNAG00000014691, ENSNNAG00000015083, ENSNNAG00000018656, ENSNSUG00000001961
GO:0004692	MF	e	cGMP-dependent protein kinase activity	4/7899	4/18015	0.0369459	8	4	1	1	1	ENSNNAG00000002968, ENSNNAG00000017216, ENSNSUG00000008532, ENSPTXG00000017985
GO:0090729	MF	e	toxin activity	13/7899	19/18015	0.0371101	1	13	1	1	1	ENSNNAG00000001513, ENSNNAG00000001591, ENSNNAG00000001612, ENSNNAG00000003842, ENSNNAG00000005308, ENSNNAG00000008097, ENSNNAG00000008831, ENSNNAG00000009894, ENSNNAG00000010003, ENSPTXG00000011547, ENSPTXG00000011961, ENSPTXG00000011962, ENSPTXG00000011963
GO:0004859	MF	e	phospholipase inhibitor activity	9/7899	12/18015	0.0397575	5	9	1	1	1	ENSNNAG00000003592, ENSNNAG00000003609, ENSNNAG00000003631, ENSNNAG00000003672, ENSNNAG00000003685, ENSNNAG00000004130, ENSNNAG00000004169, ENSNNAG00000017124, ENSPTXG00000017427
GO:0004526	MF	e	ribonuclease P activity	9/7899	12/18015	0.0397575	8	9	1	1	1	ENSNNAG00000003101, ENSNNAG00000017302, ENSNSUG00000000807, ENSPTXG00000011133, ENSPTXG00000011430, ENSPTXG00000014065, ENSPTXG00000014825, ENSPTXG00000015797, ENSPTXG00000018310
GO:0005540	MF	e	hyaluronic acid binding	14/7899	21/18015	0.0460814	5	14	1	1	1	ENSNNAG00000001611, ENSNNAG00000006817, ENSNNAG00000008697, ENSNNAG00000011730, ENSNNAG00000018844, ENSNNAG00000019067, ENSNSUG00000002213, ENSNSUG00000004848, ENSNSUG00000010815, ENSNSUG00000010818, ENSNSUG00000011366, ENSNSUG00000017180, ENSPTXG00000004708, ENSPTXG00000005446
GO:0016247	MF	e	channel regulator activity	7/7899	9/18015	0.0483751	2	7	1	1	1	ENSNNAG00000004045, ENSNNAG00000004125, ENSNNAG00000005106, ENSNNAG00000005127, ENSNNAG00000012979, ENSNSUG00000007427, ENSPTXG00000011638
GO:0042605	MF	e	peptide antigen binding	7/7899	9/18015	0.0483751	4	7	1	1	1	ENSNNAG00000001948, ENSNNAG00000005618, ENSNNAG00000005633, ENSNNAG00000010391, ENSNSUG00000006716, ENSNSUG00000006720, ENSPTXG00000017190
GO:0003796	MF	e	lysozyme activity	7/7899	9/18015	0.0483751	5	7	1	1	1	ENSNNAG00000006158, ENSNNAG00000007634, ENSNNAG00000008382, ENSNSUG00000001209, ENSNSUG00000004405, ENSPTXG00000008497, ENSPTXG00000013984
GO:0070051	MF	e	fibrinogen binding	6/7899	7/18015	0.0486109	3	6	1	1	1	ENSNNAG00000015453, ENSNSUG00000006016, ENSPTXG00000002486, ENSPTXG00000006123, ENSPTXG00000006535, ENSPTXG00000009150
GO:0008467	MF	e	[heparan sulfate]-glucosamine 3-sulfotransferase 1 activity	6/7899	7/18015	0.0486109	6	6	1	1	1	ENSNNAG00000000269, ENSNNAG00000011637, ENSNNAG00000016331, ENSNSUG00000007771, ENSNSUG00000019406, ENSPTXG00000002165

## Sheet: SNV-based_ROH_Island_GO
# GO	NS	name	ratio_in_study	ratio_in_pop	p_uncorrected	depth	study_count	p_bonferroni	p_sidak	p_holm	study_items
GO:0005737	CC	cytoplasm	1771/7389	3904/18015	1.4407e-09	3	1771	2.08915e-05	2.03648e-05	2.08872e-05	ENSNNAG00000000008, ENSNNAG00000000014, ENSNNAG00000000017, ENSNNAG00000000021, ENSNNAG00000000026, ENSNNAG00000000037, ENSNNAG00000000088, ENSNNAG00000000112, ENSNNAG00000000123, ENSNNAG00000000145, ENSNNAG00000000162, ENSNNAG00000000166, ENSNNAG00000000172, ENSNNAG00000000173, ENSNNAG00000000182, ENSNNAG00000000188, ENSNNAG00000000207, ENSNNAG00000000222, ENSNNAG00000000248, ENSNNAG00000000255,…
GO:0005829	CC	cytosol	1208/7389	2686/18015	7.16851e-06	4	1208	0.103951	0.10133	0.103908	ENSNNAG00000000021, ENSNNAG00000000037, ENSNNAG00000000100, ENSNNAG00000000154, ENSNNAG00000000166, ENSNNAG00000000195, ENSNNAG00000000206, ENSNNAG00000000222, ENSNNAG00000000242, ENSNNAG00000000255, ENSNNAG00000000257, ENSNNAG00000000350, ENSNNAG00000000452, ENSNNAG00000000458, ENSNNAG00000000539, ENSNNAG00000000606, ENSNNAG00000000608, ENSNNAG00000000625, ENSNNAG00000000679, ENSNNAG00000000709,…
GO:0000902	BP	cell morphogenesis	55/7389	85/18015	1.1959e-05	4	55	0.173417	0.169045	0.173321	ENSNNAG00000000257, ENSNNAG00000000975, ENSNNAG00000002960, ENSNNAG00000005035, ENSNNAG00000006289, ENSNNAG00000006429, ENSNNAG00000006620, ENSNNAG00000007160, ENSNNAG00000007199, ENSNNAG00000007256, ENSNNAG00000008418, ENSNNAG00000010246, ENSNNAG00000011070, ENSNNAG00000011815, ENSNNAG00000012338, ENSNNAG00000012407, ENSNNAG00000012580, ENSNNAG00000012750, ENSNNAG00000013181, ENSNNAG00000013339,…
GO:0051897	BP	positive regulation of protein kinase B signaling	64/7389	107/18015	0.000102931	8	64	1	1	1	ENSNNAG00000001162, ENSNNAG00000002298, ENSNNAG00000003405, ENSNNAG00000003782, ENSNNAG00000004204, ENSNNAG00000004475, ENSNNAG00000004499, ENSNNAG00000004949, ENSNNAG00000006212, ENSNNAG00000006620, ENSNNAG00000007213, ENSNNAG00000007493, ENSNNAG00000007823, ENSNNAG00000008911, ENSNNAG00000009007, ENSNNAG00000009481, ENSNNAG00000010246, ENSNNAG00000010348, ENSNNAG00000011812, ENSNNAG00000012647,…
GO:0005813	CC	centrosome	232/7389	465/18015	0.000105212	6	232	1	1	1	ENSNNAG00000000059, ENSNNAG00000000133, ENSNNAG00000000221, ENSNNAG00000000810, ENSNNAG00000000903, ENSNNAG00000001076, ENSNNAG00000001201, ENSNNAG00000002950, ENSNNAG00000002989, ENSNNAG00000003079, ENSNNAG00000003288, ENSNNAG00000003329, ENSNNAG00000003406, ENSNNAG00000003745, ENSNNAG00000003905, ENSNNAG00000004029, ENSNNAG00000004181, ENSNNAG00000004222, ENSNNAG00000004388, ENSNNAG00000004459,…
GO:0005794	CC	Golgi apparatus	393/7389	828/18015	0.000124546	5	393	1	1	1	ENSNNAG00000000037, ENSNNAG00000000043, ENSNNAG00000000055, ENSNNAG00000000059, ENSNNAG00000000089, ENSNNAG00000000148, ENSNNAG00000000210, ENSNNAG00000000217, ENSNNAG00000000350, ENSNNAG00000000504, ENSNNAG00000000895, ENSNNAG00000000898, ENSNNAG00000000912, ENSNNAG00000001025, ENSNNAG00000001162, ENSNNAG00000001211, ENSNNAG00000001322, ENSNNAG00000001324, ENSNNAG00000001328, ENSNNAG00000001352,…
GO:0015074	BP	DNA integration	25/7389	34/18015	0.000159052	7	25	1	1	1	ENSNNAG00000000187, ENSNNAG00000001232, ENSNNAG00000004760, ENSNNAG00000009214, ENSNNAG00000010648, ENSNNAG00000011863, ENSNNAG00000011905, ENSNNAG00000012382, ENSNNAG00000012712, ENSNNAG00000012799, ENSNNAG00000013527, ENSNNAG00000017585, ENSNSUG00000001794, ENSNSUG00000003402, ENSNSUG00000006988, ENSNSUG00000010481, ENSNSUG00000012361, ENSNSUG00000013048, ENSNSUG00000013181, ENSNSUG00000018566,…
GO:0014069	CC	postsynaptic density	80/7389	141/18015	0.000196461	3	80	1	1	1	ENSNNAG00000000911, ENSNNAG00000001906, ENSNNAG00000002042, ENSNNAG00000003375, ENSNNAG00000004459, ENSNNAG00000005038, ENSNNAG00000005198, ENSNNAG00000005250, ENSNNAG00000005642, ENSNNAG00000005920, ENSNNAG00000006390, ENSNNAG00000006630, ENSNNAG00000006734, ENSNNAG00000007734, ENSNNAG00000008749, ENSNNAG00000008806, ENSNNAG00000009857, ENSNNAG00000009900, ENSNNAG00000010124, ENSNNAG00000010256,…
GO:0009395	BP	phospholipid catabolic process	18/7389	23/18015	0.000401424	6	18	1	1	1	ENSNNAG00000000458, ENSNNAG00000000679, ENSNNAG00000016591, ENSNNAG00000017599, ENSNSUG00000008662, ENSNSUG00000008725, ENSNSUG00000010437, ENSNSUG00000017006, ENSNSUG00000017007, ENSNSUG00000017043, ENSNSUG00000017045, ENSPTXG00000000588, ENSPTXG00000003128, ENSPTXG00000003131, ENSPTXG00000003137, ENSPTXG00000004112, ENSPTXG00000006091, ENSPTXG00000007531
GO:0016604	CC	nuclear body	140/7389	273/18015	0.000626895	6	140	1	1	1	ENSNNAG00000000709, ENSNNAG00000000802, ENSNNAG00000000831, ENSNNAG00000001109, ENSNNAG00000001201, ENSNNAG00000001627, ENSNNAG00000001649, ENSNNAG00000001728, ENSNNAG00000001871, ENSNNAG00000002294, ENSNNAG00000002579, ENSNNAG00000002617, ENSNNAG00000002656, ENSNNAG00000003008, ENSNNAG00000003031, ENSNNAG00000003778, ENSNNAG00000003788, ENSNNAG00000004096, ENSNNAG00000004439, ENSNNAG00000004735,…
GO:0005856	CC	cytoskeleton	237/7389	487/18015	0.0006373	5	237	1	1	1	ENSNNAG00000000021, ENSNNAG00000000162, ENSNNAG00000000207, ENSNNAG00000000221, ENSNNAG00000000266, ENSNNAG00000000350, ENSNNAG00000000365, ENSNNAG00000000810, ENSNNAG00000000831, ENSNNAG00000000903, ENSNNAG00000001102, ENSNNAG00000001240, ENSNNAG00000001310, ENSNNAG00000001318, ENSNNAG00000001805, ENSNNAG00000001907, ENSNNAG00000002053, ENSNNAG00000002086, ENSNNAG00000002255, ENSNNAG00000002950,…
GO:0010564	BP	regulation of cell cycle process	7389-08-01	8/18015	0.000799172	5	8	1	1	1	ENSNNAG00000002203, ENSNNAG00000007853, ENSNNAG00000014308, ENSNNAG00000017883, ENSNNAG00000018343, ENSNSUG00000011210, ENSPTXG00000004223, ENSPTXG00000012387
GO:2000573	BP	positive regulation of DNA biosynthetic process	7389-08-01	8/18015	0.000799172	8	8	1	1	1	ENSNNAG00000004499, ENSNNAG00000008411, ENSNSUG00000007824, ENSNSUG00000013076, ENSNSUG00000018720, ENSPTXG00000001302, ENSPTXG00000002912, ENSPTXG00000007546
GO:0004620	MF	phospholipase activity	22/7389	31/18015	0.000847359	5	22	1	1	1	ENSNNAG00000000458, ENSNNAG00000000679, ENSNNAG00000006959, ENSNNAG00000010815, ENSNNAG00000017599, ENSNSUG00000008662, ENSNSUG00000008725, ENSNSUG00000017006, ENSNSUG00000017007, ENSNSUG00000017043, ENSNSUG00000017045, ENSPTXG00000000588, ENSPTXG00000001193, ENSPTXG00000003128, ENSPTXG00000003131, ENSPTXG00000003137, ENSPTXG00000004112, ENSPTXG00000006047, ENSPTXG00000006699, ENSPTXG00000007782,…
GO:0034399	CC	nuclear periphery	7389-10-01	11/18015	0.000926635	5	10	1	1	1	ENSNNAG00000001019, ENSNNAG00000005776, ENSNNAG00000009882, ENSNNAG00000011690, ENSNNAG00000012101, ENSNSUG00000014740, ENSPTXG00000000931, ENSPTXG00000000959, ENSPTXG00000001101, ENSPTXG00000007437
GO:0055085	BP	transmembrane transport	250/7389	519/18015	0.000931619	4	250	1	1	1	ENSNNAG00000000128, ENSNNAG00000000213, ENSNNAG00000000242, ENSNNAG00000000497, ENSNNAG00000000606, ENSNNAG00000001182, ENSNNAG00000001242, ENSNNAG00000001449, ENSNNAG00000001592, ENSNNAG00000002100, ENSNNAG00000002478, ENSNNAG00000002972, ENSNNAG00000003051, ENSNNAG00000003122, ENSNNAG00000003355, ENSNNAG00000003426, ENSNNAG00000003477, ENSNNAG00000003546, ENSNNAG00000003575, ENSNNAG00000003811,…
GO:0060412	BP	ventricular septum morphogenesis	18/7389	24/18015	0.00123938	4	18	1	1	1	ENSNNAG00000003577, ENSNNAG00000004313, ENSNNAG00000004851, ENSNNAG00000005038, ENSNNAG00000007524, ENSNNAG00000008749, ENSNNAG00000011078, ENSNNAG00000014299, ENSNNAG00000018290, ENSNSUG00000001967, ENSNSUG00000011033, ENSNSUG00000013101, ENSNSUG00000016740, ENSNSUG00000017025, ENSPTXG00000001563, ENSPTXG00000004716, ENSPTXG00000006582, ENSPTXG00000017987
GO:0070412	MF	R-SMAD binding	16/7389	21/18015	0.00138638	4	16	1	1	1	ENSNNAG00000003460, ENSNNAG00000006738, ENSNNAG00000007438, ENSNNAG00000008009, ENSNNAG00000011230, ENSNNAG00000011272, ENSNNAG00000012511, ENSNNAG00000013285, ENSNNAG00000016275, ENSNSUG00000003978, ENSNSUG00000011766, ENSNSUG00000013101, ENSPTXG00000002157, ENSPTXG00000007644, ENSPTXG00000015543, ENSPTXG00000018118
GO:0006509	BP	membrane protein ectodomain proteolysis	13/7389	16/18015	0.00145127	7	13	1	1	1	ENSNNAG00000000059, ENSNNAG00000005308, ENSNNAG00000006399, ENSNNAG00000007141, ENSNNAG00000008415, ENSNNAG00000009627, ENSNNAG00000011958, ENSNNAG00000014429, ENSNSUG00000007201, ENSPTXG00000000242, ENSPTXG00000005744, ENSPTXG00000016200, ENSPTXG00000016285
GO:0003333	BP	amino acid transmembrane transport	15/7389	19/18015	0.00149633	9	15	1	1	1	ENSNNAG00000000999, ENSNNAG00000003774, ENSNNAG00000012108, ENSNNAG00000012884, ENSNNAG00000016683, ENSNNAG00000017103, ENSNNAG00000017136, ENSNSUG00000006949, ENSNSUG00000007113, ENSPTXG00000001237, ENSPTXG00000004183, ENSPTXG00000006202, ENSPTXG00000007369, ENSPTXG00000007370, ENSPTXG00000009619
GO:0008104	BP	protein localization	64/7389	115/18015	0.00162558	3	64	1	1	1	ENSNNAG00000000182, ENSNNAG00000000774, ENSNNAG00000002960, ENSNNAG00000003276, ENSNNAG00000004459, ENSNNAG00000004954, ENSNNAG00000005085, ENSNNAG00000006108, ENSNNAG00000006441, ENSNNAG00000006470, ENSNNAG00000006533, ENSNNAG00000006637, ENSNNAG00000007140, ENSNNAG00000007223, ENSNNAG00000007224, ENSNNAG00000007415, ENSNNAG00000007425, ENSNNAG00000007947, ENSNNAG00000008484, ENSNNAG00000008764,…
GO:0005759	CC	mitochondrial matrix	79/7389	147/18015	0.00180812	5	79	1	1	1	ENSNNAG00000000150, ENSNNAG00000000429, ENSNNAG00000000438, ENSNNAG00000000686, ENSNNAG00000000996, ENSNNAG00000001272, ENSNNAG00000001619, ENSNNAG00000002570, ENSNNAG00000002828, ENSNNAG00000002942, ENSNNAG00000004487, ENSNNAG00000004705, ENSNNAG00000005029, ENSNNAG00000005161, ENSNNAG00000005816, ENSNNAG00000005854, ENSNNAG00000006083, ENSNNAG00000006340, ENSNNAG00000006798, ENSNNAG00000007326,…
GO:0005637	CC	nuclear inner membrane	22/7389	32/18015	0.00186846	6	22	1	1	1	ENSNNAG00000000014, ENSNNAG00000000059, ENSNNAG00000001019, ENSNNAG00000005768, ENSNNAG00000007166, ENSNNAG00000007285, ENSNNAG00000011272, ENSNNAG00000013131, ENSNNAG00000013458, ENSNNAG00000013725, ENSNNAG00000018331, ENSNSUG00000003978, ENSNSUG00000008797, ENSNSUG00000008923, ENSNSUG00000015882, ENSNSUG00000019504, ENSPTXG00000000808, ENSPTXG00000001282, ENSPTXG00000002089, ENSPTXG00000007461,…
GO:0006082	BP	organic acid metabolic process	18/7389	25/18015	0.00199043	3	18	1	1	1	ENSNNAG00000000271, ENSNNAG00000000364, ENSNNAG00000000401, ENSNNAG00000002849, ENSNNAG00000005616, ENSNNAG00000005718, ENSNNAG00000010540, ENSNNAG00000010848, ENSNNAG00000011018, ENSNNAG00000013302, ENSNNAG00000014612, ENSNNAG00000018526, ENSNNAG00000018536, ENSPTXG00000004361, ENSPTXG00000006003, ENSPTXG00000006618, ENSPTXG00000013150, ENSPTXG00000016375
GO:0031666	BP	positive regulation of lipopolysaccharide-mediated signaling pathway	7389-09-01	10/18015	0.00206742	7	9	1	1	1	ENSNNAG00000000222, ENSNNAG00000003742, ENSNNAG00000006344, ENSNNAG00000008627, ENSNNAG00000011380, ENSNNAG00000018566, ENSNSUG00000011649, ENSPTXG00000014806, ENSPTXG00000018274
GO:0060563	BP	neuroepithelial cell differentiation	7389-09-01	10/18015	0.00206742	6	9	1	1	1	ENSNNAG00000004499, ENSNNAG00000011078, ENSNNAG00000014334, ENSNNAG00000014600, ENSNSUG00000004185, ENSNSUG00000016740, ENSPTXG00000003062, ENSPTXG00000014270, ENSPTXG00000018217
GO:0030215	MF	semaphorin receptor binding	17/7389	23/18015	0.00216211	4	17	1	1	1	ENSNNAG00000005678, ENSNNAG00000007165, ENSNNAG00000007357, ENSNNAG00000012300, ENSNNAG00000014390, ENSNNAG00000016058, ENSNNAG00000018674, ENSNSUG00000005170, ENSNSUG00000010389, ENSNSUG00000017139, ENSPTXG00000007552, ENSPTXG00000008096, ENSPTXG00000008193, ENSPTXG00000012302, ENSPTXG00000016628, ENSPTXG00000017326, ENSPTXG00000017327
GO:0007626	BP	locomotory behavior	42/7389	71/18015	0.00233202	2	42	1	1	1	ENSNNAG00000000677, ENSNNAG00000000911, ENSNNAG00000002484, ENSNNAG00000003470, ENSNNAG00000003647, ENSNNAG00000003793, ENSNNAG00000005039, ENSNNAG00000005475, ENSNNAG00000008422, ENSNNAG00000008739, ENSNNAG00000008794, ENSNNAG00000010222, ENSNNAG00000010246, ENSNNAG00000010424, ENSNNAG00000011261, ENSNNAG00000011304, ENSNNAG00000013019, ENSNNAG00000013405, ENSNNAG00000014561, ENSNNAG00000016504,…
GO:0005802	CC	trans-Golgi network	72/7389	133/18015	0.00251593	6	72	1	1	1	ENSNNAG00000000350, ENSNNAG00000000771, ENSNNAG00000000895, ENSNNAG00000000912, ENSNNAG00000001184, ENSNNAG00000001872, ENSNNAG00000002284, ENSNNAG00000002897, ENSNNAG00000003171, ENSNNAG00000004867, ENSNNAG00000006177, ENSNNAG00000006353, ENSNNAG00000006441, ENSNNAG00000006482, ENSNNAG00000007200, ENSNNAG00000007224, ENSNNAG00000007425, ENSNNAG00000007742, ENSNNAG00000008653, ENSNNAG00000009038,…
GO:0005741	CC	mitochondrial outer membrane	62/7389	112/18015	0.0026568	6	62	1	1	1	ENSNNAG00000000024, ENSNNAG00000000088, ENSNNAG00000000112, ENSNNAG00000000895, ENSNNAG00000000996, ENSNNAG00000001174, ENSNNAG00000001272, ENSNNAG00000002298, ENSNNAG00000002896, ENSNNAG00000003426, ENSNNAG00000003966, ENSNNAG00000004384, ENSNNAG00000004768, ENSNNAG00000004805, ENSNNAG00000005114, ENSNNAG00000005115, ENSNNAG00000005725, ENSNNAG00000005735, ENSNNAG00000005995, ENSNNAG00000006772,…
GO:0044331	BP	cell-cell adhesion mediated by cadherin	19/7389	27/18015	0.00269189	4	19	1	1	1	ENSNNAG00000006289, ENSNNAG00000007160, ENSNNAG00000007199, ENSNNAG00000007256, ENSNNAG00000011070, ENSNNAG00000012338, ENSNNAG00000012407, ENSNNAG00000012580, ENSNNAG00000012750, ENSNNAG00000014600, ENSNNAG00000014740, ENSNNAG00000015579, ENSPTXG00000002018, ENSPTXG00000002202, ENSPTXG00000005811, ENSPTXG00000006121, ENSPTXG00000006123, ENSPTXG00000009529, ENSPTXG00000018100
GO:0051298	BP	centrosome duplication	7389-11-01	13/18015	0.00272017	3	11	1	1	1	ENSNNAG00000002989, ENSNNAG00000009654, ENSNNAG00000010456, ENSNNAG00000012554, ENSNNAG00000016665, ENSNNAG00000019043, ENSNSUG00000013474, ENSNSUG00000016900, ENSNSUG00000020375, ENSPTXG00000004554, ENSPTXG00000007038
GO:0005524	MF	ATP binding	538/7389	1192/18015	0.00310737	8	538	1	1	1	ENSNNAG00000000091, ENSNNAG00000000150, ENSNNAG00000000154, ENSNNAG00000000182, ENSNNAG00000000207, ENSNNAG00000000305, ENSNNAG00000000347, ENSNNAG00000000429, ENSNNAG00000000501, ENSNNAG00000000568, ENSNNAG00000000601, ENSNNAG00000000730, ENSNNAG00000000790, ENSNNAG00000000802, ENSNNAG00000000832, ENSNNAG00000000940, ENSNNAG00000000951, ENSNNAG00000001013, ENSNNAG00000001025, ENSNNAG00000001095,…
GO:0007169	BP	transmembrane receptor protein tyrosine kinase signaling pathway	48/7389	84/18015	0.0035895	7	48	1	1	1	ENSNNAG00000000940, ENSNNAG00000002760, ENSNNAG00000004204, ENSNNAG00000004806, ENSNNAG00000004949, ENSNNAG00000006056, ENSNNAG00000006075, ENSNNAG00000006669, ENSNNAG00000006805, ENSNNAG00000007213, ENSNNAG00000007823, ENSNNAG00000008242, ENSNNAG00000009007, ENSNNAG00000009873, ENSNNAG00000010157, ENSNNAG00000011309, ENSNNAG00000013997, ENSNNAG00000014914, ENSNNAG00000015964, ENSNNAG00000016377,…
GO:0030514	BP	negative regulation of BMP signaling pathway	34/7389	56/18015	0.00386876	12	34	1	1	1	ENSNNAG00000000128, ENSNNAG00000000195, ENSNNAG00000001521, ENSNNAG00000003460, ENSNNAG00000004719, ENSNNAG00000005725, ENSNNAG00000005768, ENSNNAG00000006941, ENSNNAG00000008200, ENSNNAG00000008418, ENSNNAG00000009809, ENSNNAG00000010253, ENSNNAG00000011230, ENSNNAG00000012255, ENSNNAG00000014299, ENSNNAG00000014328, ENSNNAG00000015277, ENSNNAG00000016275, ENSNNAG00000016567, ENSNSUG00000001967,…
GO:0005200	MF	structural constituent of cytoskeleton	32/7389	52/18015	0.00425965	2	32	1	1	1	ENSNNAG00000000266, ENSNNAG00000002053, ENSNNAG00000002086, ENSNNAG00000002128, ENSNNAG00000007433, ENSNNAG00000010639, ENSNNAG00000010763, ENSNNAG00000012218, ENSNNAG00000012422, ENSNNAG00000012460, ENSNNAG00000012470, ENSNNAG00000014906, ENSNNAG00000016131, ENSNNAG00000016345, ENSNNAG00000017203, ENSNNAG00000018082, ENSNSUG00000000896, ENSNSUG00000005532, ENSNSUG00000010963, ENSNSUG00000012392,…
GO:0007207	BP	phospholipase C-activating G protein-coupled acetylcholine receptor signaling pathway	7389-08-01	9/18015	0.00457193	8	8	1	1	1	ENSNNAG00000000685, ENSNNAG00000001572, ENSNNAG00000007468, ENSNNAG00000012920, ENSNSUG00000018397, ENSNSUG00000019219, ENSPTXG00000000808, ENSPTXG00000002519
GO:0005521	MF	lamin binding	7389-08-01	9/18015	0.00457193	3	8	1	1	1	ENSNNAG00000007468, ENSNNAG00000010673, ENSNNAG00000013458, ENSNNAG00000017633, ENSNSUG00000018117, ENSNSUG00000019219, ENSPTXG00000001282, ENSPTXG00000012015
GO:0070410	MF	co-SMAD binding	7389-08-01	9/18015	0.00457193	4	8	1	1	1	ENSNNAG00000001728, ENSNNAG00000011230, ENSNNAG00000011272, ENSNNAG00000013285, ENSNSUG00000003978, ENSNSUG00000011766, ENSPTXG00000007644, ENSPTXG00000015543
GO:0003712	MF	transcription coregulator activity	43/7389	75/18015	0.00461562	2	43	1	1	1	ENSNNAG00000001134, ENSNNAG00000001325, ENSNNAG00000003335, ENSNNAG00000003897, ENSNNAG00000004370, ENSNNAG00000004664, ENSNNAG00000005319, ENSNNAG00000006250, ENSNNAG00000009043, ENSNNAG00000011815, ENSNNAG00000012101, ENSNNAG00000012160, ENSNNAG00000012474, ENSNNAG00000013449, ENSNNAG00000014120, ENSNNAG00000014608, ENSNNAG00000014719, ENSNNAG00000016174, ENSNNAG00000016546, ENSNSUG00000004756,…
GO:0042162	MF	telomeric DNA binding	14/7389	19/18015	0.00465036	6	14	1	1	1	ENSNNAG00000001058, ENSNNAG00000001201, ENSNNAG00000004359, ENSNNAG00000010738, ENSNNAG00000013135, ENSNNAG00000014850, ENSNNAG00000015246, ENSNSUG00000011451, ENSPTXG00000000633, ENSPTXG00000001320, ENSPTXG00000004477, ENSPTXG00000006012, ENSPTXG00000006259, ENSPTXG00000016563
GO:0051402	BP	neuron apoptotic process	37/7389	63/18015	0.0046921	5	37	1	1	1	ENSNNAG00000000195, ENSNNAG00000002042, ENSNNAG00000002163, ENSNNAG00000002239, ENSNNAG00000002760, ENSNNAG00000003355, ENSNNAG00000005696, ENSNNAG00000009195, ENSNNAG00000009416, ENSNNAG00000009725, ENSNNAG00000013175, ENSNNAG00000014228, ENSNNAG00000014243, ENSNNAG00000014429, ENSNNAG00000016567, ENSNNAG00000017110, ENSNNAG00000018219, ENSNNAG00000018303, ENSNSUG00000003239, ENSNSUG00000003274,…
GO:0042734	CC	presynaptic membrane	37/7389	63/18015	0.0046921	5	37	1	1	1	ENSNNAG00000002042, ENSNNAG00000003546, ENSNNAG00000004204, ENSNNAG00000005744, ENSNNAG00000006734, ENSNNAG00000008794, ENSNNAG00000010593, ENSNNAG00000011103, ENSNNAG00000011304, ENSNNAG00000012354, ENSNNAG00000013374, ENSNNAG00000014666, ENSNNAG00000015102, ENSNNAG00000015671, ENSNNAG00000017629, ENSNNAG00000017807, ENSNSUG00000002697, ENSNSUG00000004236, ENSNSUG00000007706, ENSNSUG00000007848,…
GO:0060100	BP	positive regulation of phagocytosis, engulfment	7389-06-01	6/18015	0.00475541	9	6	1	1	1	ENSNNAG00000003782, ENSNNAG00000015134, ENSNSUG00000010437, ENSPTXG00000006091, ENSPTXG00000008576, ENSPTXG00000009098
GO:0046533	BP	negative regulation of photoreceptor cell differentiation	7389-06-01	6/18015	0.00475541	9	6	1	1	1	ENSNNAG00000000192, ENSNNAG00000000195, ENSNNAG00000001376, ENSNNAG00000002203, ENSNNAG00000016303, ENSNSUG00000002934
GO:0034329	BP	cell junction assembly	7389-06-01	6/18015	0.00475541	4	6	1	1	1	ENSNNAG00000007165, ENSNNAG00000010205, ENSNNAG00000011430, ENSNSUG00000013872, ENSPTXG00000000776, ENSPTXG00000013233
GO:0120099	CC	procentriole replication complex	7389-06-01	6/18015	0.00475541	4	6	1	1	1	ENSNNAG00000002989, ENSNNAG00000003406, ENSNNAG00000010456, ENSNNAG00000012554, ENSNNAG00000019043, ENSNSUG00000013474
GO:0008290	CC	F-actin capping protein complex	7389-06-01	6/18015	0.00475541	5	6	1	1	1	ENSNNAG00000005198, ENSNNAG00000010646, ENSNSUG00000013779, ENSNSUG00000013872, ENSPTXG00000003942, ENSPTXG00000011530
GO:1902936	MF	phosphatidylinositol bisphosphate binding	7389-06-01	6/18015	0.00475541	7	6	1	1	1	ENSNNAG00000006530, ENSNNAG00000007742, ENSNSUG00000005243, ENSNSUG00000014107, ENSPTXG00000000347, ENSPTXG00000014075
GO:0010629	BP	negative regulation of gene expression	93/7389	181/18015	0.00488873	6	93	1	1	1	ENSNNAG00000000089, ENSNNAG00000000145, ENSNNAG00000000941, ENSNNAG00000001004, ENSNNAG00000002203, ENSNNAG00000002462, ENSNNAG00000002481, ENSNNAG00000002993, ENSNNAG00000003329, ENSNNAG00000003476, ENSNNAG00000004313, ENSNNAG00000005696, ENSNNAG00000006216, ENSNNAG00000006620, ENSNNAG00000007046, ENSNNAG00000007177, ENSNNAG00000007293, ENSNNAG00000007823, ENSNNAG00000008009, ENSNNAG00000009007,…
GO:0060045	BP	positive regulation of cardiac muscle cell proliferation	13/7389	17/18015	0.00489571	10	13	1	1	1	ENSNNAG00000004204, ENSNNAG00000004313, ENSNNAG00000004499, ENSNNAG00000008083, ENSNNAG00000009007, ENSNNAG00000011815, ENSNSUG00000004236, ENSNSUG00000006220, ENSPTXG00000001563, ENSPTXG00000004716, ENSPTXG00000004962, ENSPTXG00000007162, ENSPTXG00000017987
GO:0060392	BP	negative regulation of SMAD protein signal transduction	13/7389	17/18015	0.00489571	8	13	1	1	1	ENSNNAG00000002993, ENSNNAG00000004077, ENSNNAG00000008418, ENSNNAG00000011230, ENSNNAG00000012511, ENSNNAG00000014299, ENSNNAG00000016578, ENSNSUG00000001967, ENSPTXG00000002157, ENSPTXG00000006582, ENSPTXG00000014322, ENSPTXG00000015543, ENSPTXG00000015654
GO:0034332	BP	adherens junction organization	20/7389	30/18015	0.00506749	4	20	1	1	1	ENSNNAG00000006289, ENSNNAG00000007160, ENSNNAG00000007199, ENSNNAG00000007256, ENSNNAG00000009909, ENSNNAG00000011070, ENSNNAG00000012338, ENSNNAG00000012407, ENSNNAG00000012580, ENSNNAG00000012750, ENSNNAG00000014600, ENSNNAG00000014740, ENSNSUG00000017388, ENSPTXG00000002018, ENSPTXG00000002960, ENSPTXG00000006121, ENSPTXG00000006123, ENSPTXG00000016285, ENSPTXG00000018100, ENSPTXG00000018278
GO:0048854	BP	brain morphogenesis	7389-10-01	12/18015	0.00526749	4	10	1	1	1	ENSNNAG00000000996, ENSNNAG00000001025, ENSNNAG00000007043, ENSNNAG00000011359, ENSNNAG00000014429, ENSNNAG00000014600, ENSNSUG00000016841, ENSPTXG00000006886, ENSPTXG00000007277, ENSPTXG00000013320
GO:0007059	BP	chromosome segregation	30/7389	49/18015	0.0052705	2	30	1	1	1	ENSNNAG00000000305, ENSNNAG00000000790, ENSNNAG00000000988, ENSNNAG00000001581, ENSNNAG00000003016, ENSNNAG00000003513, ENSNNAG00000004029, ENSNNAG00000004444, ENSNNAG00000005720, ENSNNAG00000005842, ENSNNAG00000007293, ENSNNAG00000011786, ENSNNAG00000012840, ENSNNAG00000013063, ENSNNAG00000014768, ENSNNAG00000016665, ENSNNAG00000017593, ENSNSUG00000007566, ENSNSUG00000008787, ENSNSUG00000013668,…
GO:0046475	BP	glycerophospholipid catabolic process	7389-11-01	14/18015	0.00552711	7	11	1	1	1	ENSNNAG00000000458, ENSNNAG00000000679, ENSNNAG00000001925, ENSNNAG00000004897, ENSNNAG00000006782, ENSNNAG00000017599, ENSNNAG00000017862, ENSPTXG00000003128, ENSPTXG00000003131, ENSPTXG00000003137, ENSPTXG00000004112
GO:0008171	MF	O-methyltransferase activity	7389-11-01	14/18015	0.00552711	5	11	1	1	1	ENSNNAG00000003439, ENSNNAG00000003549, ENSNNAG00000006335, ENSNNAG00000007594, ENSNNAG00000007639, ENSNNAG00000012788, ENSNNAG00000012928, ENSNNAG00000017683, ENSNSUG00000002207, ENSNSUG00000002217, ENSNSUG00000017880
GO:0007528	BP	neuromuscular junction development	19/7389	28/18015	0.00602808	4	19	1	1	1	ENSNNAG00000005161, ENSNNAG00000007610, ENSNNAG00000007924, ENSNNAG00000009142, ENSNNAG00000013180, ENSNNAG00000014243, ENSNNAG00000015066, ENSNNAG00000017243, ENSNSUG00000007498, ENSNSUG00000019655, ENSPTXG00000000220, ENSPTXG00000001954, ENSPTXG00000002838, ENSPTXG00000003384, ENSPTXG00000007829, ENSPTXG00000008124, ENSPTXG00000009947, ENSPTXG00000014325, ENSPTXG00000018848
GO:0005216	MF	ion channel activity	97/7389	191/18015	0.00619375	6	97	1	1	1	ENSNNAG00000000490, ENSNNAG00000000635, ENSNNAG00000001242, ENSNNAG00000001337, ENSNNAG00000001449, ENSNNAG00000002042, ENSNNAG00000002100, ENSNNAG00000003546, ENSNNAG00000003811, ENSNNAG00000003832, ENSNNAG00000004501, ENSNNAG00000004554, ENSNNAG00000004567, ENSNNAG00000004636, ENSNNAG00000004900, ENSNNAG00000005643, ENSNNAG00000005744, ENSNNAG00000007138, ENSNNAG00000007890, ENSNNAG00000008201,…
GO:0060612	BP	adipose tissue development	21/7389	32/18015	0.00623838	5	21	1	1	1	ENSNNAG00000000112, ENSNNAG00000004475, ENSNNAG00000005725, ENSNNAG00000005799, ENSNNAG00000009432, ENSNNAG00000011189, ENSNNAG00000016303, ENSNNAG00000016389, ENSNNAG00000016501, ENSNNAG00000018338, ENSNSUG00000000106, ENSNSUG00000002934, ENSNSUG00000013572, ENSNSUG00000020163, ENSPTXG00000000238, ENSPTXG00000002202, ENSPTXG00000003843, ENSPTXG00000009544, ENSPTXG00000010321, ENSPTXG00000010496,…
GO:0016342	CC	catenin complex	21/7389	32/18015	0.00623838	4	21	1	1	1	ENSNNAG00000003535, ENSNNAG00000006289, ENSNNAG00000007160, ENSNNAG00000007199, ENSNNAG00000007256, ENSNNAG00000010970, ENSNNAG00000011070, ENSNNAG00000012338, ENSNNAG00000012407, ENSNNAG00000012580, ENSNNAG00000012750, ENSNNAG00000014600, ENSNNAG00000014740, ENSNSUG00000011723, ENSPTXG00000002018, ENSPTXG00000004176, ENSPTXG00000006121, ENSPTXG00000006123, ENSPTXG00000009529, ENSPTXG00000018067,…
GO:0015804	BP	neutral amino acid transport	15/7389	21/18015	0.00649577	9	15	1	1	1	ENSNNAG00000000213, ENSNNAG00000000999, ENSNNAG00000001042, ENSNNAG00000007361, ENSNNAG00000012726, ENSNNAG00000013346, ENSNNAG00000016186, ENSNNAG00000016683, ENSNSUG00000006949, ENSNSUG00000007113, ENSPTXG00000001237, ENSPTXG00000009619, ENSPTXG00000011194, ENSPTXG00000016684, ENSPTXG00000017929
GO:0008013	MF	beta-catenin binding	53/7389	96/18015	0.00651731	3	53	1	1	1	ENSNNAG00000000145, ENSNNAG00000000996, ENSNNAG00000001906, ENSNNAG00000002203, ENSNNAG00000003143, ENSNNAG00000003492, ENSNNAG00000003535, ENSNNAG00000004077, ENSNNAG00000004664, ENSNNAG00000004954, ENSNNAG00000006289, ENSNNAG00000006441, ENSNNAG00000007160, ENSNNAG00000007199, ENSNNAG00000007256, ENSNNAG00000008009, ENSNNAG00000008534, ENSNNAG00000008911, ENSNNAG00000010232, ENSNNAG00000010855,…
GO:0004713	MF	protein tyrosine kinase activity	57/7389	105/18015	0.00696772	6	57	1	1	1	ENSNNAG00000000940, ENSNNAG00000001312, ENSNNAG00000001709, ENSNNAG00000002481, ENSNNAG00000002760, ENSNNAG00000004204, ENSNNAG00000004949, ENSNNAG00000006056, ENSNNAG00000007213, ENSNNAG00000007823, ENSNNAG00000008242, ENSNNAG00000008291, ENSNNAG00000009007, ENSNNAG00000009873, ENSNNAG00000009956, ENSNNAG00000010963, ENSNNAG00000011309, ENSNNAG00000011631, ENSNNAG00000013997, ENSNNAG00000014700,…
GO:0060041	BP	retina development in camera-type eye	31/7389	52/18015	0.00718557	3	31	1	1	1	ENSNNAG00000000452, ENSNNAG00000000865, ENSNNAG00000000898, ENSNNAG00000001387, ENSNNAG00000002203, ENSNNAG00000003355, ENSNNAG00000004977, ENSNNAG00000005475, ENSNNAG00000005742, ENSNNAG00000006662, ENSNNAG00000007296, ENSNNAG00000007553, ENSNNAG00000009142, ENSNNAG00000009725, ENSNNAG00000016303, ENSNNAG00000017777, ENSNSUG00000002934, ENSNSUG00000004185, ENSNSUG00000006211, ENSNSUG00000011766,…
GO:0030512	BP	negative regulation of transforming growth factor beta receptor signaling pathway	31/7389	52/18015	0.00718557	8	31	1	1	1	ENSNNAG00000000503, ENSNNAG00000002993, ENSNNAG00000003460, ENSNNAG00000004077, ENSNNAG00000004719, ENSNNAG00000007261, ENSNNAG00000008200, ENSNNAG00000010253, ENSNNAG00000011230, ENSNNAG00000011958, ENSNNAG00000012511, ENSNNAG00000013282, ENSNNAG00000014208, ENSNNAG00000014299, ENSNNAG00000016275, ENSNSUG00000008593, ENSNSUG00000013164, ENSNSUG00000013183, ENSPTXG00000000415, ENSPTXG00000001854,…
GO:0030833	BP	regulation of actin filament polymerization	17/7389	25/18015	0.00756878	10	17	1	1	1	ENSNNAG00000000182, ENSNNAG00000002554, ENSNNAG00000005209, ENSNNAG00000006390, ENSNNAG00000007140, ENSNNAG00000016065, ENSNNAG00000017884, ENSNNAG00000018579, ENSNSUG00000009399, ENSNSUG00000012239, ENSNSUG00000014393, ENSNSUG00000014500, ENSPTXG00000001799, ENSPTXG00000005095, ENSPTXG00000011075, ENSPTXG00000014047, ENSPTXG00000015891
GO:0071773	BP	cellular response to BMP stimulus	17/7389	25/18015	0.00756878	6	17	1	1	1	ENSNNAG00000000195, ENSNNAG00000003176, ENSNNAG00000006620, ENSNNAG00000007553, ENSNNAG00000008083, ENSNNAG00000008749, ENSNNAG00000011380, ENSNNAG00000012990, ENSNNAG00000018290, ENSNSUG00000001967, ENSNSUG00000001980, ENSNSUG00000018796, ENSNSUG00000018981, ENSPTXG00000001649, ENSPTXG00000005482, ENSPTXG00000012387, ENSPTXG00000017987
GO:2000300	BP	regulation of synaptic vesicle exocytosis	17/7389	25/18015	0.00756878	10	17	1	1	1	ENSNNAG00000000350, ENSNNAG00000012043, ENSNNAG00000012354, ENSNNAG00000012920, ENSNNAG00000015102, ENSNNAG00000017807, ENSNSUG00000002839, ENSNSUG00000007801, ENSNSUG00000010481, ENSNSUG00000018397, ENSNSUG00000019655, ENSPTXG00000000915, ENSPTXG00000001188, ENSPTXG00000002519, ENSPTXG00000002599, ENSPTXG00000009947, ENSPTXG00000012225
GO:0048589	BP	developmental growth	17/7389	25/18015	0.00756878	2	17	1	1	1	ENSNNAG00000002608, ENSNNAG00000006280, ENSNNAG00000006620, ENSNNAG00000006772, ENSNNAG00000009182, ENSNNAG00000011272, ENSNNAG00000014109, ENSNSUG00000003978, ENSNSUG00000006128, ENSNSUG00000010924, ENSNSUG00000013101, ENSNSUG00000018981, ENSPTXG00000001938, ENSPTXG00000003240, ENSPTXG00000008435, ENSPTXG00000017987, ENSPTXG00000018243
GO:0004521	MF	endoribonuclease activity	17/7389	25/18015	0.00756878	6	17	1	1	1	ENSNNAG00000000211, ENSNNAG00000001058, ENSNNAG00000005913, ENSNNAG00000009189, ENSNNAG00000009555, ENSNNAG00000011406, ENSNNAG00000011872, ENSNNAG00000012364, ENSNNAG00000016257, ENSNNAG00000018343, ENSNSUG00000008797, ENSNSUG00000015002, ENSNSUG00000020387, ENSPTXG00000002013, ENSPTXG00000010326, ENSPTXG00000015330, ENSPTXG00000018118
GO:1902475	BP	L-alpha-amino acid transmembrane transport	7389-12-01	16/18015	0.00881161	10	12	1	1	1	ENSNNAG00000003774, ENSNNAG00000007361, ENSNNAG00000012108, ENSNNAG00000013270, ENSNNAG00000013346, ENSNNAG00000016186, ENSNNAG00000017103, ENSPTXG00000006202, ENSPTXG00000007369, ENSPTXG00000007370, ENSPTXG00000011194, ENSPTXG00000016684
GO:0090128	BP	regulation of synapse maturation	7389-12-01	16/18015	0.00881161	6	12	1	1	1	ENSNNAG00000004459, ENSNNAG00000010246, ENSNNAG00000010470, ENSNNAG00000010763, ENSNNAG00000011604, ENSNNAG00000014390, ENSNNAG00000017342, ENSNSUG00000012474, ENSPTXG00000006733, ENSPTXG00000008382, ENSPTXG00000012742, ENSPTXG00000015330
GO:0030518	BP	intracellular steroid hormone receptor signaling pathway	7389-12-01	16/18015	0.00881161	7	12	1	1	1	ENSNNAG00000000145, ENSNNAG00000003164, ENSNNAG00000003785, ENSNNAG00000006550, ENSNSUG00000003301, ENSNSUG00000012772, ENSNSUG00000013012, ENSNSUG00000017801, ENSPTXG00000001854, ENSPTXG00000007220, ENSPTXG00000009833, ENSPTXG00000013048
GO:0015179	MF	L-amino acid transmembrane transporter activity	7389-12-01	16/18015	0.00881161	8	12	1	1	1	ENSNNAG00000003774, ENSNNAG00000012108, ENSNNAG00000012884, ENSNNAG00000016186, ENSNNAG00000017103, ENSNSUG00000006949, ENSNSUG00000007113, ENSPTXG00000006202, ENSPTXG00000007369, ENSPTXG00000007370, ENSPTXG00000009619, ENSPTXG00000011194
GO:0008283	BP	cell proliferation	90/7389	177/18015	0.00887582	1	90	1	1	1	ENSNNAG00000000150, ENSNNAG00000000304, ENSNNAG00000000501, ENSNNAG00000002203, ENSNNAG00000002512, ENSNNAG00000003176, ENSNNAG00000003225, ENSNNAG00000003550, ENSNNAG00000003651, ENSNNAG00000004475, ENSNNAG00000004499, ENSNNAG00000004851, ENSNNAG00000005660, ENSNNAG00000006429, ENSNNAG00000006620, ENSNNAG00000007296, ENSNNAG00000007947, ENSNNAG00000008242, ENSNNAG00000009007, ENSNNAG00000009195,…
GO:0030036	BP	actin cytoskeleton organization	81/7389	157/18015	0.00889844	5	81	1	1	1	ENSNNAG00000000802, ENSNNAG00000001350, ENSNNAG00000002466, ENSNNAG00000003225, ENSNNAG00000003276, ENSNNAG00000003897, ENSNNAG00000005092, ENSNNAG00000005834, ENSNNAG00000005920, ENSNNAG00000006229, ENSNNAG00000006965, ENSNNAG00000008242, ENSNNAG00000008648, ENSNNAG00000008691, ENSNNAG00000009654, ENSNNAG00000009769, ENSNNAG00000010329, ENSNNAG00000010601, ENSNNAG00000011430, ENSNNAG00000012017,…
GO:0005096	MF	GTPase activator activity	100/7389	199/18015	0.0089564	5	100	1	1	1	ENSNNAG00000001452, ENSNNAG00000002554, ENSNNAG00000003135, ENSNNAG00000005416, ENSNNAG00000005508, ENSNNAG00000006477, ENSNNAG00000006737, ENSNNAG00000006965, ENSNNAG00000007165, ENSNNAG00000007468, ENSNNAG00000008144, ENSNNAG00000008440, ENSNNAG00000008449, ENSNNAG00000008764, ENSNNAG00000009455, ENSNNAG00000010054, ENSNNAG00000010077, ENSNNAG00000010249, ENSNNAG00000010761, ENSNNAG00000010941,…
GO:0005102	MF	signaling receptor binding	86/7389	168/18015	0.00910611	3	86	1	1	1	ENSNNAG00000000292, ENSNNAG00000000519, ENSNNAG00000000676, ENSNNAG00000001513, ENSNNAG00000001591, ENSNNAG00000002805, ENSNNAG00000004638, ENSNNAG00000004795, ENSNNAG00000005070, ENSNNAG00000005256, ENSNNAG00000005920, ENSNNAG00000006184, ENSNNAG00000006399, ENSNNAG00000006682, ENSNNAG00000007854, ENSNNAG00000007947, ENSNNAG00000009151, ENSNNAG00000009376, ENSNNAG00000009401, ENSNNAG00000009550,…
GO:0008033	BP	tRNA processing	36/7389	62/18015	0.00911246	9	36	1	1	1	ENSNNAG00000001095, ENSNNAG00000001397, ENSNNAG00000001692, ENSNNAG00000003596, ENSNNAG00000004106, ENSNNAG00000007059, ENSNNAG00000009636, ENSNNAG00000011255, ENSNNAG00000011747, ENSNNAG00000013106, ENSNNAG00000014298, ENSNNAG00000016057, ENSNNAG00000017302, ENSNNAG00000017971, ENSNNAG00000019075, ENSNSUG00000005555, ENSNSUG00000010245, ENSNSUG00000012240, ENSNSUG00000018131, ENSNSUG00000019046,…
GO:0010634	BP	positive regulation of epithelial cell migration	16/7389	23/18015	0.0092144	8	16	1	1	1	ENSNNAG00000002203, ENSNNAG00000002707, ENSNNAG00000006737, ENSNNAG00000008749, ENSNNAG00000009481, ENSNNAG00000010435, ENSNNAG00000010814, ENSNNAG00000013339, ENSNNAG00000015190, ENSNNAG00000016591, ENSNSUG00000000110, ENSNSUG00000012769, ENSPTXG00000006091, ENSPTXG00000007531, ENSPTXG00000013032, ENSPTXG00000014803
GO:0004177	MF	aminopeptidase activity	16/7389	23/18015	0.0092144	6	16	1	1	1	ENSNNAG00000000198, ENSNNAG00000000255, ENSNNAG00000008415, ENSNNAG00000013168, ENSNNAG00000014614, ENSNNAG00000015104, ENSNNAG00000018605, ENSNSUG00000002945, ENSNSUG00000007616, ENSNSUG00000008655, ENSNSUG00000016839, ENSNSUG00000017009, ENSNSUG00000017050, ENSPTXG00000001583, ENSPTXG00000002052, ENSPTXG00000009419
GO:0030054	CC	cell junction	73/7389	140/18015	0.00941306	1	73	1	1	1	ENSNNAG00000000094, ENSNNAG00000000148, ENSNNAG00000000497, ENSNNAG00000001350, ENSNNAG00000001572, ENSNNAG00000004954, ENSNNAG00000005105, ENSNNAG00000005313, ENSNNAG00000005668, ENSNNAG00000006289, ENSNNAG00000006329, ENSNNAG00000006921, ENSNNAG00000007154, ENSNNAG00000007452, ENSNNAG00000007823, ENSNNAG00000007976, ENSNNAG00000008291, ENSNNAG00000008310, ENSNNAG00000008706, ENSNNAG00000009182,…
GO:0045880	BP	positive regulation of smoothened signaling pathway	18/7389	27/18015	0.00967809	7	18	1	1	1	ENSNNAG00000002019, ENSNNAG00000002944, ENSNNAG00000003448, ENSNNAG00000008149, ENSNNAG00000010968, ENSNNAG00000010970, ENSNNAG00000013680, ENSNNAG00000013695, ENSNNAG00000015420, ENSNNAG00000015652, ENSNSUG00000006220, ENSNSUG00000006381, ENSNSUG00000019098, ENSPTXG00000002802, ENSPTXG00000010841, ENSPTXG00000012387, ENSPTXG00000014367, ENSPTXG00000018217
GO:0032024	BP	positive regulation of insulin secretion	20/7389	31/18015	0.00983357	10	20	1	1	1	ENSNNAG00000000685, ENSNNAG00000001572, ENSNNAG00000001709, ENSNNAG00000002608, ENSNNAG00000002707, ENSNNAG00000003329, ENSNNAG00000007468, ENSNNAG00000008911, ENSNNAG00000009481, ENSNNAG00000012920, ENSNSUG00000007848, ENSNSUG00000016740, ENSNSUG00000018397, ENSNSUG00000019219, ENSPTXG00000000808, ENSPTXG00000002519, ENSPTXG00000003320, ENSPTXG00000005944, ENSPTXG00000017997, ENSPTXG00000018405
GO:0080135	BP	regulation of cellular response to stress	7389-07-01	8/18015	0.0100021	5	7	1	1	1	ENSNNAG00000012805, ENSNNAG00000016263, ENSNSUG00000007848, ENSNSUG00000008150, ENSNSUG00000011638, ENSPTXG00000001237, ENSPTXG00000005944
GO:0072112	BP	glomerular visceral epithelial cell differentiation	7389-07-01	8/18015	0.0100021	7	7	1	1	1	ENSNNAG00000007154, ENSNSUG00000017102, ENSNSUG00000019013, ENSPTXG00000001649, ENSPTXG00000002202, ENSPTXG00000002647, ENSPTXG00000010207
GO:0060081	BP	membrane hyperpolarization	7389-07-01	8/18015	0.0100021	4	7	1	1	1	ENSNNAG00000005744, ENSNNAG00000007924, ENSNNAG00000012647, ENSNNAG00000013514, ENSNNAG00000018219, ENSPTXG00000010072, ENSPTXG00000011729
GO:0051128	BP	regulation of cellular component organization	7389-07-01	8/18015	0.0100021	4	7	1	1	1	ENSNNAG00000008291, ENSNNAG00000016314, ENSPTXG00000003358, ENSPTXG00000006549, ENSPTXG00000006891, ENSPTXG00000014270, ENSPTXG00000015131
GO:0060487	BP	lung epithelial cell differentiation	7389-07-01	8/18015	0.0100021	5	7	1	1	1	ENSNNAG00000002203, ENSNNAG00000007524, ENSNNAG00000010205, ENSNNAG00000011815, ENSNNAG00000012886, ENSNSUG00000019697, ENSPTXG00000004962
GO:0007271	BP	synaptic transmission, cholinergic	7389-07-01	8/18015	0.0100021	8	7	1	1	1	ENSNNAG00000000635, ENSNNAG00000001572, ENSNNAG00000007138, ENSNSUG00000009129, ENSPTXG00000000220, ENSPTXG00000000328, ENSPTXG00000007389
GO:0072687	CC	meiotic spindle	7389-07-01	8/18015	0.0100021	6	7	1	1	1	ENSNNAG00000006280, ENSNNAG00000008847, ENSNSUG00000007352, ENSNSUG00000010040, ENSNSUG00000014300, ENSNSUG00000014465, ENSPTXG00000013358
GO:0048788	CC	cytoskeleton of presynaptic active zone	7389-07-01	8/18015	0.0100021	7	7	1	1	1	ENSNNAG00000006630, ENSNNAG00000010256, ENSNNAG00000012354, ENSNNAG00000015102, ENSNNAG00000017330, ENSNNAG00000017807, ENSPTXG00000001188
GO:0005892	CC	acetylcholine-gated channel complex	7389-07-01	8/18015	0.0100021	5	7	1	1	1	ENSNNAG00000000635, ENSNNAG00000007138, ENSNSUG00000019638, ENSNSUG00000019640, ENSPTXG00000000204, ENSPTXG00000000220, ENSPTXG00000012225
GO:0000940	CC	condensed chromosome outer kinetochore	7389-09-01	11/18015	0.0102013	5	9	1	1	1	ENSNNAG00000003321, ENSNNAG00000004462, ENSNSUG00000007129, ENSNSUG00000008787, ENSPTXG00000001980, ENSPTXG00000002451, ENSPTXG00000007038, ENSPTXG00000008247, ENSPTXG00000018107
GO:0031464	CC	Cul4A-RING E3 ubiquitin ligase complex	7389-09-01	11/18015	0.0102013	7	9	1	1	1	ENSNNAG00000001268, ENSNNAG00000002805, ENSNNAG00000006677, ENSNNAG00000010170, ENSNSUG00000004338, ENSNSUG00000012930, ENSPTXG00000000165, ENSPTXG00000001818, ENSPTXG00000003864
GO:0051016	BP	barbed-end actin filament capping	7389-10-01	13/18015	0.0106124	13	10	1	1	1	ENSNNAG00000005198, ENSNNAG00000009769, ENSNNAG00000015190, ENSNSUG00000013779, ENSNSUG00000013872, ENSPTXG00000001296, ENSPTXG00000002644, ENSPTXG00000003942, ENSPTXG00000011530, ENSPTXG00000015402
GO:0005496	MF	steroid binding	7389-10-01	13/18015	0.0106124	3	10	1	1	1	ENSNNAG00000000145, ENSNNAG00000015241, ENSNNAG00000015779, ENSNSUG00000003301, ENSNSUG00000006026, ENSNSUG00000012772, ENSNSUG00000013012, ENSNSUG00000017801, ENSPTXG00000006248, ENSPTXG00000013048
GO:0035249	BP	synaptic transmission, glutamatergic	14/7389	20/18015	0.0111337	8	14	1	1	1	ENSNNAG00000002042, ENSNNAG00000013405, ENSNNAG00000014666, ENSNSUG00000007191, ENSNSUG00000009828, ENSNSUG00000010380, ENSNSUG00000013667, ENSNSUG00000019122, ENSPTXG00000000414, ENSPTXG00000001649, ENSPTXG00000001954, ENSPTXG00000006929, ENSPTXG00000008586, ENSPTXG00000009947
GO:0005604	CC	basement membrane	34/7389	59/18015	0.0113774	4	34	1	1	1	ENSNNAG00000000292, ENSNNAG00000000519, ENSNNAG00000003069, ENSNNAG00000006085, ENSNNAG00000007056, ENSNNAG00000007365, ENSNNAG00000007610, ENSNNAG00000008411, ENSNNAG00000008599, ENSNNAG00000009401, ENSNNAG00000010407, ENSNNAG00000012978, ENSNNAG00000015029, ENSNNAG00000015064, ENSNNAG00000015453, ENSNNAG00000017132, ENSNNAG00000017777, ENSNSUG00000003292, ENSNSUG00000004210, ENSNSUG00000006016,…
GO:0000056	BP	ribosomal small subunit export from nucleus	7389-05-01	5/18015	0.0115987	13	5	1	1	1	ENSNNAG00000001820, ENSNNAG00000002192, ENSNNAG00000016332, ENSNSUG00000008137, ENSPTXG00000005766
GO:0065008	BP	regulation of biological quality	7389-05-01	5/18015	0.0115987	2	5	1	1	1	ENSNNAG00000003782, ENSNNAG00000006751, ENSNSUG00000004055, ENSPTXG00000004623, ENSPTXG00000010207
GO:0009298	BP	GDP-mannose biosynthetic process	7389-05-01	5/18015	0.0115987	8	5	1	1	1	ENSNNAG00000004428, ENSNNAG00000013587, ENSNNAG00000014753, ENSNSUG00000012402, ENSPTXG00000006095
GO:0006910	BP	phagocytosis, recognition	7389-05-01	5/18015	0.0115987	3	5	1	1	1	ENSNNAG00000000452, ENSNNAG00000000865, ENSNNAG00000008806, ENSNSUG00000019348, ENSPTXG00000018592
GO:0061549	BP	sympathetic ganglion development	7389-05-01	5/18015	0.0115987	5	5	1	1	1	ENSNNAG00000007357, ENSNNAG00000007682, ENSNNAG00000016207, ENSNSUG00000005004, ENSNSUG00000018796
GO:2000171	BP	negative regulation of dendrite development	7389-05-01	5/18015	0.0115987	10	5	1	1	1	ENSNNAG00000004646, ENSNNAG00000013921, ENSNSUG00000018150, ENSPTXG00000004176, ENSPTXG00000009402
GO:0061026	BP	cardiac muscle tissue regeneration	7389-05-01	5/18015	0.0115987	5	5	1	1	1	ENSNNAG00000004204, ENSNNAG00000011815, ENSNSUG00000004236, ENSPTXG00000004962, ENSPTXG00000007162
GO:0006384	BP	transcription initiation from RNA polymerase III promoter	7389-05-01	5/18015	0.0115987	9	5	1	1	1	ENSNNAG00000003589, ENSNNAG00000014523, ENSPTXG00000006433, ENSPTXG00000013157, ENSPTXG00000015552
GO:0030859	BP	polarized epithelial cell differentiation	7389-05-01	5/18015	0.0115987	5	5	1	1	1	ENSNNAG00000010593, ENSNNAG00000018608, ENSNSUG00000007706, ENSPTXG00000018217, ENSPTXG00000018260
GO:0003223	BP	ventricular compact myocardium morphogenesis	7389-05-01	5/18015	0.0115987	7	5	1	1	1	ENSNNAG00000005696, ENSNNAG00000009909, ENSNSUG00000001967, ENSPTXG00000001311, ENSPTXG00000017987
GO:0007023	BP	post-chaperonin tubulin folding pathway	7389-05-01	5/18015	0.0115987	3	5	1	1	1	ENSNNAG00000004751, ENSNSUG00000014473, ENSPTXG00000000198, ENSPTXG00000001938, ENSPTXG00000016663
GO:0034616	BP	response to laminar fluid shear stress	7389-05-01	5/18015	0.0115987	4	5	1	1	1	ENSNNAG00000011230, ENSNNAG00000014299, ENSPTXG00000006582, ENSPTXG00000014610, ENSPTXG00000015543
GO:0046887	BP	positive regulation of hormone secretion	7389-05-01	5/18015	0.0115987	8	5	1	1	1	ENSNNAG00000002512, ENSNNAG00000006029, ENSNNAG00000011078, ENSNSUG00000011649, ENSNSUG00000017102
GO:0006616	BP	SRP-dependent cotranslational protein targeting to membrane, translocation	7389-05-01	5/18015	0.0115987	10	5	1	1	1	ENSNNAG00000001257, ENSNNAG00000010055, ENSNNAG00000016122, ENSPTXG00000003166, ENSPTXG00000006451
GO:1901166	BP	neural crest cell migration involved in autonomic nervous system development	7389-05-01	5/18015	0.0115987	7	5	1	1	1	ENSNNAG00000007357, ENSNNAG00000007682, ENSNNAG00000017132, ENSNSUG00000005004, ENSNSUG00000018796
GO:0042806	MF	fucose binding	7389-05-01	5/18015	0.0115987	4	5	1	1	1	ENSNNAG00000013328, ENSNNAG00000013350, ENSNNAG00000013362, ENSNNAG00000013372, ENSPTXG00000010922
GO:0004090	MF	carbonyl reductase (NADPH) activity	7389-05-01	5/18015	0.0115987	5	5	1	1	1	ENSNNAG00000003464, ENSNNAG00000012074, ENSNSUG00000019110, ENSPTXG00000000339, ENSPTXG00000003628
GO:0031402	MF	sodium ion binding	7389-05-01	5/18015	0.0115987	6	5	1	1	1	ENSNNAG00000014962, ENSNNAG00000015779, ENSNNAG00000017366, ENSNSUG00000013418, ENSPTXG00000006823
GO:0047822	MF	hypotaurine dehydrogenase activity	7389-05-01	5/18015	0.0115987	5	5	1	1	1	ENSNNAG00000002849, ENSPTXG00000004359, ENSPTXG00000004361, ENSPTXG00000004363, ENSPTXG00000004364
GO:0004977	MF	melanocortin receptor activity	7389-05-01	5/18015	0.0115987	6	5	1	1	1	ENSNNAG00000012185, ENSNNAG00000012449, ENSNSUG00000014302, ENSNSUG00000018876, ENSPTXG00000017214
GO:0070513	MF	death domain binding	7389-05-01	5/18015	0.0115987	4	5	1	1	1	ENSNNAG00000003251, ENSNNAG00000018273, ENSNSUG00000016821, ENSPTXG00000007287, ENSPTXG00000012287
GO:0015464	MF	acetylcholine receptor activity	7389-05-01	5/18015	0.0115987	4	5	1	1	1	ENSNNAG00000000635, ENSNNAG00000007138, ENSNSUG00000019638, ENSNSUG00000019640, ENSPTXG00000000220
GO:0052650	MF	NADP-retinol dehydrogenase activity	7389-05-01	5/18015	0.0115987	7	5	1	1	1	ENSNNAG00000003464, ENSNSUG00000017682, ENSNSUG00000019110, ENSPTXG00000006322, ENSPTXG00000014558
GO:0016339	BP	calcium-dependent cell-cell adhesion via plasma membrane cell adhesion molecules	16/7389	24/18015	0.0125088	5	16	1	1	1	ENSNNAG00000006289, ENSNNAG00000007160, ENSNNAG00000007199, ENSNNAG00000007256, ENSNNAG00000011070, ENSNNAG00000012338, ENSNNAG00000012407, ENSNNAG00000012580, ENSNNAG00000012750, ENSNNAG00000014600, ENSNNAG00000014740, ENSNSUG00000008505, ENSPTXG00000002018, ENSPTXG00000006121, ENSPTXG00000006123, ENSPTXG00000018100
GO:0006611	BP	protein export from nucleus	16/7389	24/18015	0.0125088	9	16	1	1	1	ENSNNAG00000001820, ENSNNAG00000003126, ENSNNAG00000003460, ENSNNAG00000003467, ENSNNAG00000004395, ENSNNAG00000007438, ENSNNAG00000011043, ENSNNAG00000011676, ENSNNAG00000014328, ENSNNAG00000014714, ENSNNAG00000016275, ENSNNAG00000016332, ENSPTXG00000002626, ENSPTXG00000004181, ENSPTXG00000005588, ENSPTXG00000013490
GO:0000165	BP	MAPK cascade	45/7389	82/18015	0.012926	9	45	1	1	1	ENSNNAG00000000112, ENSNNAG00000001148, ENSNNAG00000002163, ENSNNAG00000002226, ENSNNAG00000002707, ENSNNAG00000003650, ENSNNAG00000005298, ENSNNAG00000005400, ENSNNAG00000006655, ENSNNAG00000006738, ENSNNAG00000006972, ENSNNAG00000006984, ENSNNAG00000007858, ENSNNAG00000007947, ENSNNAG00000010963, ENSNNAG00000011272, ENSNNAG00000011631, ENSNNAG00000011680, ENSNNAG00000012421, ENSNNAG00000013526,…
GO:0032991	CC	protein-containing complex	204/7389	435/18015	0.013535	1	204	1	1	1	ENSNNAG00000000059, ENSNNAG00000000133, ENSNNAG00000000145, ENSNNAG00000000222, ENSNNAG00000000328, ENSNNAG00000000996, ENSNNAG00000001015, ENSNNAG00000001174, ENSNNAG00000001429, ENSNNAG00000001718, ENSNNAG00000001820, ENSNNAG00000002163, ENSNNAG00000002203, ENSNNAG00000002625, ENSNNAG00000003120, ENSNNAG00000003216, ENSNNAG00000003329, ENSNNAG00000003367, ENSNNAG00000004029, ENSNNAG00000004209,…
GO:0048041	BP	focal adhesion assembly	13/7389	18/18015	0.0138881	7	13	1	1	1	ENSNNAG00000006229, ENSNNAG00000006532, ENSNNAG00000008440, ENSNNAG00000012446, ENSNNAG00000012805, ENSNNAG00000017495, ENSNSUG00000000110, ENSNSUG00000013713, ENSPTXG00000001983, ENSPTXG00000005696, ENSPTXG00000005851, ENSPTXG00000006121, ENSPTXG00000006159
GO:0005515	MF	protein binding	1168/7389	2705/18015	0.0139053	2	1168	1	1	1	ENSNNAG00000000017, ENSNNAG00000000089, ENSNNAG00000000129, ENSNNAG00000000162, ENSNNAG00000000167, ENSNNAG00000000182, ENSNNAG00000000221, ENSNNAG00000000222, ENSNNAG00000000381, ENSNNAG00000000453, ENSNNAG00000000503, ENSNNAG00000000568, ENSNNAG00000000576, ENSNNAG00000000616, ENSNNAG00000000642, ENSNNAG00000000701, ENSNNAG00000000819, ENSNNAG00000000823, ENSNNAG00000000829, ENSNNAG00000000832,…
GO:0007015	BP	actin filament organization	49/7389	91/18015	0.0139185	4	49	1	1	1	ENSNNAG00000000832, ENSNNAG00000001350, ENSNNAG00000005506, ENSNNAG00000005834, ENSNNAG00000006178, ENSNNAG00000006669, ENSNNAG00000007165, ENSNNAG00000007288, ENSNNAG00000007638, ENSNNAG00000008440, ENSNNAG00000009769, ENSNNAG00000010329, ENSNNAG00000011430, ENSNNAG00000012017, ENSNNAG00000012412, ENSNNAG00000012446, ENSNNAG00000013012, ENSNNAG00000013593, ENSNNAG00000015130, ENSNNAG00000018363,…
GO:0003779	MF	actin binding	119/7389	244/18015	0.0151836	4	119	1	1	1	ENSNNAG00000000008, ENSNNAG00000000021, ENSNNAG00000000616, ENSNNAG00000000831, ENSNNAG00000000832, ENSNNAG00000000949, ENSNNAG00000001350, ENSNNAG00000002466, ENSNNAG00000003234, ENSNNAG00000003897, ENSNNAG00000004597, ENSNNAG00000004782, ENSNNAG00000005055, ENSNNAG00000005198, ENSNNAG00000005834, ENSNNAG00000005920, ENSNNAG00000006390, ENSNNAG00000006653, ENSNNAG00000006734, ENSNNAG00000007097,…
GO:0032588	CC	trans-Golgi network membrane	19/7389	30/18015	0.0153601	6	19	1	1	1	ENSNNAG00000000575, ENSNNAG00000002608, ENSNNAG00000004867, ENSNNAG00000006734, ENSNNAG00000009802, ENSNNAG00000010435, ENSNNAG00000013342, ENSNNAG00000013680, ENSNNAG00000015134, ENSNNAG00000016768, ENSNSUG00000013077, ENSNSUG00000013607, ENSNSUG00000014258, ENSNSUG00000019882, ENSPTXG00000002202, ENSPTXG00000005963, ENSPTXG00000009818, ENSPTXG00000014364, ENSPTXG00000016559
GO:0005201	MF	extracellular matrix structural constituent	19/7389	30/18015	0.0153601	2	19	1	1	1	ENSNNAG00000000519, ENSNNAG00000007365, ENSNNAG00000007610, ENSNNAG00000009401, ENSNNAG00000010096, ENSNNAG00000010321, ENSNNAG00000010457, ENSNNAG00000015064, ENSNNAG00000015453, ENSNNAG00000016377, ENSNNAG00000017132, ENSNSUG00000006016, ENSNSUG00000007633, ENSNSUG00000020596, ENSPTXG00000000396, ENSPTXG00000002486, ENSPTXG00000003859, ENSPTXG00000008591, ENSPTXG00000009776
GO:0030214	BP	hyaluronan catabolic process	7389-11-01	15/18015	0.0157423	8	11	1	1	1	ENSNNAG00000004499, ENSNNAG00000005579, ENSNNAG00000005815, ENSNNAG00000010222, ENSNNAG00000011730, ENSNNAG00000014591, ENSNSUG00000005413, ENSNSUG00000010836, ENSNSUG00000013439, ENSPTXG00000006010, ENSPTXG00000008056
GO:0015908	BP	fatty acid transport	7389-11-01	15/18015	0.0157423	9	11	1	1	1	ENSNNAG00000004049, ENSNNAG00000004475, ENSNNAG00000004807, ENSNNAG00000006398, ENSNSUG00000000303, ENSNSUG00000003215, ENSNSUG00000016285, ENSPTXG00000001193, ENSPTXG00000005706, ENSPTXG00000011112, ENSPTXG00000011123
GO:0006468	BP	protein phosphorylation	221/7389	476/18015	0.0159853	7	221	1	1	1	ENSNNAG00000000182, ENSNNAG00000000305, ENSNNAG00000000601, ENSNNAG00000000790, ENSNNAG00000000802, ENSNNAG00000000940, ENSNNAG00000001025, ENSNNAG00000001312, ENSNNAG00000001328, ENSNNAG00000001670, ENSNNAG00000001692, ENSNNAG00000001709, ENSNNAG00000002163, ENSNNAG00000002226, ENSNNAG00000002481, ENSNNAG00000002625, ENSNNAG00000002707, ENSNNAG00000002760, ENSNNAG00000002968, ENSNNAG00000003225,…
GO:0016616	MF	oxidoreductase activity, acting on the CH-OH group of donors, NAD or NADP as acceptor	27/7389	46/18015	0.0163491	4	27	1	1	1	ENSNNAG00000000220, ENSNNAG00000003464, ENSNNAG00000004575, ENSNNAG00000005533, ENSNNAG00000005766, ENSNNAG00000006119, ENSNNAG00000007965, ENSNNAG00000010830, ENSNNAG00000011414, ENSNNAG00000012002, ENSNNAG00000012074, ENSNNAG00000013583, ENSNNAG00000013654, ENSNNAG00000015222, ENSNNAG00000015235, ENSNNAG00000017488, ENSNSUG00000004817, ENSNSUG00000007290, ENSNSUG00000019110, ENSPTXG00000000339,…
GO:0022857	MF	transmembrane transporter activity	98/7389	198/18015	0.0163938	2	98	1	1	1	ENSNNAG00000000242, ENSNNAG00000000497, ENSNNAG00000000606, ENSNNAG00000001592, ENSNNAG00000002972, ENSNNAG00000003051, ENSNNAG00000003355, ENSNNAG00000003477, ENSNNAG00000003575, ENSNNAG00000003886, ENSNNAG00000004190, ENSNNAG00000004570, ENSNNAG00000004954, ENSNNAG00000005095, ENSNNAG00000005140, ENSNNAG00000005340, ENSNNAG00000005948, ENSNNAG00000006170, ENSNNAG00000006788, ENSNNAG00000009226,…
GO:0005912	CC	adherens junction	56/7389	106/18015	0.0170444	3	56	1	1	1	ENSNNAG00000001906, ENSNNAG00000002643, ENSNNAG00000003234, ENSNNAG00000006289, ENSNNAG00000007140, ENSNNAG00000007160, ENSNNAG00000007165, ENSNNAG00000007199, ENSNNAG00000007256, ENSNNAG00000008484, ENSNNAG00000008706, ENSNNAG00000008749, ENSNNAG00000009909, ENSNNAG00000010593, ENSNNAG00000010970, ENSNNAG00000011070, ENSNNAG00000011383, ENSNNAG00000011682, ENSNNAG00000012338, ENSNNAG00000012407,…
GO:0004721	MF	phosphoprotein phosphatase activity	56/7389	106/18015	0.0170444	6	56	1	1	1	ENSNNAG00000001004, ENSNNAG00000002549, ENSNNAG00000002594, ENSNNAG00000002831, ENSNNAG00000003367, ENSNNAG00000003378, ENSNNAG00000003393, ENSNNAG00000003413, ENSNNAG00000003460, ENSNNAG00000005313, ENSNNAG00000005319, ENSNNAG00000006182, ENSNNAG00000006216, ENSNNAG00000006242, ENSNNAG00000006400, ENSNNAG00000007075, ENSNNAG00000010224, ENSNNAG00000010605, ENSNNAG00000011257, ENSNNAG00000012886,…
GO:0030659	CC	cytoplasmic vesicle membrane	34/7389	60/18015	0.0173339	5	34	1	1	1	ENSNNAG00000000160, ENSNNAG00000002857, ENSNNAG00000003266, ENSNNAG00000003276, ENSNNAG00000003774, ENSNNAG00000004000, ENSNNAG00000004604, ENSNNAG00000004867, ENSNNAG00000005055, ENSNNAG00000005506, ENSNNAG00000006463, ENSNNAG00000007837, ENSNNAG00000010795, ENSNNAG00000011655, ENSNNAG00000011842, ENSNNAG00000012017, ENSNNAG00000012049, ENSNNAG00000013012, ENSNNAG00000015003, ENSNNAG00000018389,…
GO:0005739	CC	mitochondrion	502/7389	1131/18015	0.017657	5	502	1	1	1	ENSNNAG00000000024, ENSNNAG00000000088, ENSNNAG00000000123, ENSNNAG00000000150, ENSNNAG00000000151, ENSNNAG00000000154, ENSNNAG00000000198, ENSNNAG00000000213, ENSNNAG00000000220, ENSNNAG00000000242, ENSNNAG00000000429, ENSNNAG00000000438, ENSNNAG00000000502, ENSNNAG00000000574, ENSNNAG00000000686, ENSNNAG00000000877, ENSNNAG00000000895, ENSNNAG00000000941, ENSNNAG00000000965, ENSNNAG00000000996,…
GO:0005815	CC	microtubule organizing center	31/7389	54/18015	0.0178658	5	31	1	1	1	ENSNNAG00000000182, ENSNNAG00000001275, ENSNNAG00000004459, ENSNNAG00000005122, ENSNNAG00000005938, ENSNNAG00000007415, ENSNNAG00000008922, ENSNNAG00000009119, ENSNNAG00000010367, ENSNNAG00000010456, ENSNNAG00000013695, ENSNNAG00000014103, ENSNNAG00000014238, ENSNNAG00000015389, ENSNNAG00000016665, ENSNSUG00000008760, ENSNSUG00000014300, ENSNSUG00000015274, ENSNSUG00000019736, ENSNSUG00000020438,…
GO:0060038	BP	cardiac muscle cell proliferation	13/7389	19/18015	0.0188775	4	13	1	1	1	ENSNNAG00000003329, ENSNNAG00000004313, ENSNNAG00000005400, ENSNNAG00000007524, ENSNNAG00000008083, ENSNNAG00000009007, ENSNNAG00000012708, ENSNSUG00000012769, ENSNSUG00000017042, ENSNSUG00000019013, ENSPTXG00000001255, ENSPTXG00000003182, ENSPTXG00000013032
GO:0050908	BP	detection of light stimulus involved in visual perception	13/7389	19/18015	0.0188775	7	13	1	1	1	ENSNNAG00000000865, ENSNNAG00000001387, ENSNNAG00000002960, ENSNNAG00000004636, ENSNNAG00000007296, ENSNNAG00000015712, ENSNNAG00000016817, ENSNNAG00000017690, ENSNSUG00000006211, ENSNSUG00000010389, ENSPTXG00000001873, ENSPTXG00000003153, ENSPTXG00000009947
GO:0016831	MF	carboxy-lyase activity	13/7389	19/18015	0.0188775	4	13	1	1	1	ENSNNAG00000000539, ENSNNAG00000001236, ENSNNAG00000003066, ENSNNAG00000010981, ENSNNAG00000012411, ENSNNAG00000015191, ENSNNAG00000019147, ENSNSUG00000014417, ENSPTXG00000000235, ENSPTXG00000003738, ENSPTXG00000006276, ENSPTXG00000008351, ENSPTXG00000019101
GO:0046966	MF	thyroid hormone receptor binding	13/7389	19/18015	0.0188775	6	13	1	1	1	ENSNNAG00000000742, ENSNNAG00000004370, ENSNNAG00000006250, ENSNNAG00000009229, ENSNNAG00000009908, ENSNNAG00000011978, ENSNSUG00000007465, ENSNSUG00000009381, ENSNSUG00000010634, ENSNSUG00000012279, ENSPTXG00000002567, ENSPTXG00000004086, ENSPTXG00000010395
GO:0015175	MF	neutral amino acid transmembrane transporter activity	13/7389	19/18015	0.0188775	8	13	1	1	1	ENSNNAG00000000999, ENSNNAG00000001042, ENSNNAG00000007361, ENSNNAG00000013270, ENSNNAG00000013346, ENSNNAG00000016186, ENSNNAG00000016683, ENSNSUG00000019138, ENSPTXG00000001237, ENSPTXG00000009619, ENSPTXG00000011194, ENSPTXG00000016684, ENSPTXG00000017929
GO:0007507	BP	heart development	86/7389	172/18015	0.0192121	4	86	1	1	1	ENSNNAG00000000112, ENSNNAG00000000685, ENSNNAG00000001593, ENSNNAG00000001727, ENSNNAG00000002203, ENSNNAG00000002255, ENSNNAG00000002880, ENSNNAG00000003329, ENSNNAG00000004204, ENSNNAG00000004664, ENSNNAG00000004954, ENSNNAG00000004977, ENSNNAG00000005696, ENSNNAG00000007682, ENSNNAG00000008649, ENSNNAG00000008743, ENSNNAG00000009142, ENSNNAG00000009861, ENSNNAG00000010457, ENSNNAG00000010963,…
GO:0007162	BP	negative regulation of cell adhesion	18/7389	28/18015	0.0192771	5	18	1	1	1	ENSNNAG00000001325, ENSNNAG00000006278, ENSNNAG00000008534, ENSNNAG00000010470, ENSNNAG00000015453, ENSNSUG00000006016, ENSNSUG00000007191, ENSPTXG00000000733, ENSPTXG00000001597, ENSPTXG00000001805, ENSPTXG00000002486, ENSPTXG00000005095, ENSPTXG00000006019, ENSPTXG00000006294, ENSPTXG00000011731, ENSPTXG00000012302, ENSPTXG00000016285, ENSPTXG00000016405
GO:0005929	CC	cilium	146/7389	307/18015	0.0192953	4	146	1	1	1	ENSNNAG00000000210, ENSNNAG00000000452, ENSNNAG00000000810, ENSNNAG00000000865, ENSNNAG00000000949, ENSNNAG00000001025, ENSNNAG00000001275, ENSNNAG00000002053, ENSNNAG00000002255, ENSNNAG00000002831, ENSNNAG00000003050, ENSNNAG00000003448, ENSNNAG00000003476, ENSNNAG00000003606, ENSNNAG00000003745, ENSNNAG00000003961, ENSNNAG00000004029, ENSNNAG00000004149, ENSNNAG00000004209, ENSNNAG00000004284,…
GO:0045444	BP	fat cell differentiation	38/7389	69/18015	0.0196479	4	38	1	1	1	ENSNNAG00000000995, ENSNNAG00000001117, ENSNNAG00000002478, ENSNNAG00000002539, ENSNNAG00000003126, ENSNNAG00000004664, ENSNNAG00000006212, ENSNNAG00000006441, ENSNNAG00000007468, ENSNNAG00000008911, ENSNNAG00000011230, ENSNNAG00000011359, ENSNNAG00000012101, ENSNNAG00000013282, ENSNNAG00000013284, ENSNNAG00000013725, ENSNNAG00000016303, ENSNNAG00000016660, ENSNNAG00000016768, ENSNNAG00000018303,…
GO:1902570	BP	protein localization to nucleolus	7389-08-01	10/18015	0.0196786	7	8	1	1	1	ENSNNAG00000000509, ENSNNAG00000002188, ENSNNAG00000003528, ENSNNAG00000008692, ENSNNAG00000016332, ENSNSUG00000003542, ENSNSUG00000004808, ENSPTXG00000009500
GO:0030031	BP	cell projection assembly	7389-08-01	10/18015	0.0196786	4	8	1	1	1	ENSNNAG00000003405, ENSNNAG00000009007, ENSNNAG00000009769, ENSNNAG00000010329, ENSNNAG00000012134, ENSNNAG00000015774, ENSNNAG00000016385, ENSPTXG00000009098
GO:0097091	BP	synaptic vesicle clustering	7389-08-01	10/18015	0.0196786	6	8	1	1	1	ENSNNAG00000006630, ENSNNAG00000007965, ENSNNAG00000008279, ENSNNAG00000010124, ENSNNAG00000010256, ENSNNAG00000014600, ENSNSUG00000012326, ENSPTXG00000007068
GO:0004065	MF	arylsulfatase activity	7389-08-01	10/18015	0.0196786	5	8	1	1	1	ENSNNAG00000001211, ENSNNAG00000009596, ENSNNAG00000009719, ENSNNAG00000010858, ENSNNAG00000011708, ENSNNAG00000012645, ENSPTXG00000016289, ENSPTXG00000018259
GO:0070373	BP	negative regulation of ERK1 and ERK2 cascade	26/7389	44/18015	0.0203087	11	26	1	1	1	ENSNNAG00000002150, ENSNNAG00000002993, ENSNNAG00000003367, ENSNNAG00000004077, ENSNNAG00000005313, ENSNNAG00000011812, ENSNNAG00000012836, ENSNNAG00000012898, ENSNNAG00000015453, ENSNNAG00000016128, ENSNNAG00000018244, ENSNSUG00000006016, ENSNSUG00000008593, ENSNSUG00000012827, ENSNSUG00000013101, ENSNSUG00000016285, ENSNSUG00000016387, ENSNSUG00000017536, ENSNSUG00000017801, ENSPTXG00000001372,…
GO:0001666	BP	response to hypoxia	39/7389	71/18015	0.0210745	5	39	1	1	1	ENSNNAG00000004077, ENSNNAG00000004638, ENSNNAG00000004664, ENSNNAG00000005038, ENSNNAG00000007326, ENSNNAG00000007947, ENSNNAG00000008553, ENSNNAG00000008620, ENSNNAG00000009688, ENSNNAG00000011272, ENSNNAG00000011958, ENSNNAG00000012280, ENSNNAG00000015045, ENSNNAG00000018303, ENSNSUG00000003215, ENSNSUG00000003784, ENSNSUG00000003978, ENSNSUG00000005743, ENSNSUG00000006893, ENSNSUG00000009422,…
GO:0030203	BP	glycosaminoglycan metabolic process	7389-06-01	7/18015	0.0215907	5	6	1	1	1	ENSNNAG00000004853, ENSNNAG00000010222, ENSNNAG00000012206, ENSNNAG00000013680, ENSNNAG00000014496, ENSNSUG00000010836
GO:0042308	BP	negative regulation of protein import into nucleus	7389-06-01	7/18015	0.0215907	9	6	1	1	1	ENSNNAG00000001973, ENSNNAG00000015866, ENSNSUG00000007974, ENSPTXG00000001597, ENSPTXG00000005484, ENSPTXG00000006265
GO:0099105	BP	ion channel modulating, G protein-coupled receptor signaling pathway	7389-06-01	7/18015	0.0215907	6	6	1	1	1	ENSNNAG00000000685, ENSNNAG00000001572, ENSNNAG00000004636, ENSNNAG00000007468, ENSNSUG00000019219, ENSPTXG00000000808
GO:0050667	BP	homocysteine metabolic process	7389-06-01	7/18015	0.0215907	8	6	1	1	1	ENSNNAG00000000438, ENSNNAG00000011373, ENSNNAG00000012393, ENSNSUG00000007469, ENSPTXG00000002912, ENSPTXG00000007248
GO:0043114	BP	regulation of vascular permeability	7389-06-01	7/18015	0.0215907	5	6	1	1	1	ENSNNAG00000009812, ENSNNAG00000017495, ENSNNAG00000018100, ENSNSUG00000017388, ENSPTXG00000006123, ENSPTXG00000018278
GO:0019229	BP	regulation of vasoconstriction	7389-06-01	7/18015	0.0215907	7	6	1	1	1	ENSNNAG00000002512, ENSNNAG00000003650, ENSNNAG00000005949, ENSNNAG00000013514, ENSNNAG00000015779, ENSNSUG00000017102
GO:0045475	BP	locomotor rhythm	7389-06-01	7/18015	0.0215907	4	6	1	1	1	ENSNNAG00000003557, ENSNNAG00000009917, ENSNNAG00000016262, ENSNSUG00000006893, ENSNSUG00000012032, ENSNSUG00000014302
GO:0032836	BP	glomerular basement membrane development	7389-06-01	7/18015	0.0215907	5	6	1	1	1	ENSNNAG00000001211, ENSNNAG00000009719, ENSNNAG00000015011, ENSPTXG00000001649, ENSPTXG00000001967, ENSPTXG00000015740
GO:0006751	BP	glutathione catabolic process	7389-06-01	7/18015	0.0215907	7	6	1	1	1	ENSNNAG00000000173, ENSNNAG00000001184, ENSNNAG00000011373, ENSNNAG00000017856, ENSNNAG00000017858, ENSNSUG00000004708
GO:0016593	CC	Cdc73/Paf1 complex	7389-06-01	7/18015	0.0215907	7	6	1	1	1	ENSNNAG00000001055, ENSNNAG00000006023, ENSNNAG00000010774, ENSNNAG00000011278, ENSNNAG00000011838, ENSNNAG00000018584
GO:0004499	MF	N,N-dimethylaniline monooxygenase activity	7389-06-01	7/18015	0.0215907	5	6	1	1	1	ENSNNAG00000002849, ENSNNAG00000003353, ENSPTXG00000004359, ENSPTXG00000004361, ENSPTXG00000004363, ENSPTXG00000004364
GO:0016176	MF	superoxide-generating NADPH oxidase activator activity	7389-06-01	7/18015	0.0215907	4	6	1	1	1	ENSNNAG00000004761, ENSNNAG00000007780, ENSNNAG00000014803, ENSPTXG00000001302, ENSPTXG00000001743, ENSPTXG00000014409
GO:0019239	MF	deaminase activity	7389-06-01	7/18015	0.0215907	3	6	1	1	1	ENSNNAG00000005107, ENSNNAG00000005366, ENSNNAG00000008700, ENSNNAG00000011642, ENSNSUG00000008367, ENSNSUG00000014923
GO:0047429	MF	nucleoside-triphosphate diphosphatase activity	7389-06-01	7/18015	0.0215907	6	6	1	1	1	ENSNNAG00000000091, ENSNNAG00000000097, ENSNNAG00000002275, ENSNNAG00000012928, ENSNSUG00000000422, ENSPTXG00000003669
GO:0045599	BP	negative regulation of fat cell differentiation	21/7389	34/18015	0.0217769	6	21	1	1	1	ENSNNAG00000000091, ENSNNAG00000001148, ENSNNAG00000002150, ENSNNAG00000002857, ENSNNAG00000004479, ENSNNAG00000008009, ENSNNAG00000010232, ENSNNAG00000011272, ENSNNAG00000011383, ENSNNAG00000011815, ENSNNAG00000016228, ENSNNAG00000018250, ENSNSUG00000003978, ENSNSUG00000013569, ENSNSUG00000013713, ENSNSUG00000016746, ENSNSUG00000017632, ENSPTXG00000001563, ENSPTXG00000004962, ENSPTXG00000005482,…
GO:0051603	BP	proteolysis involved in cellular protein catabolic process	21/7389	34/18015	0.0217769	6	21	1	1	1	ENSNNAG00000001644, ENSNNAG00000001771, ENSNNAG00000002871, ENSNNAG00000004863, ENSNNAG00000005282, ENSNNAG00000007210, ENSNNAG00000007326, ENSNNAG00000007786, ENSNNAG00000011486, ENSNNAG00000012729, ENSNNAG00000012990, ENSNNAG00000016514, ENSNSUG00000004055, ENSNSUG00000004178, ENSNSUG00000010303, ENSNSUG00000015495, ENSNSUG00000019780, ENSPTXG00000000454, ENSPTXG00000003937, ENSPTXG00000012752,…
GO:0036464	CC	cytoplasmic ribonucleoprotein granule	36/7389	65/18015	0.022431	6	36	1	1	1	ENSNNAG00000000100, ENSNNAG00000000211, ENSNNAG00000003981, ENSNNAG00000004226, ENSNNAG00000005913, ENSNNAG00000006398, ENSNNAG00000006503, ENSNNAG00000009761, ENSNNAG00000011430, ENSNNAG00000012519, ENSNNAG00000013835, ENSNNAG00000014614, ENSNNAG00000015130, ENSNNAG00000015916, ENSNNAG00000017038, ENSNNAG00000017498, ENSNNAG00000017843, ENSNNAG00000018449, ENSNNAG00000018571, ENSNSUG00000002779,…
GO:0005819	CC	spindle	43/7389	80/18015	0.0225984	5	43	1	1	1	ENSNNAG00000001102, ENSNNAG00000001240, ENSNNAG00000003557, ENSNNAG00000005126, ENSNNAG00000005137, ENSNNAG00000006798, ENSNNAG00000009195, ENSNNAG00000010070, ENSNNAG00000011347, ENSNNAG00000011631, ENSNNAG00000012639, ENSNNAG00000015389, ENSNNAG00000015434, ENSNNAG00000016665, ENSNNAG00000017424, ENSNNAG00000017431, ENSNNAG00000017780, ENSNNAG00000017822, ENSNNAG00000017911, ENSNNAG00000018794,…
GO:0015631	MF	tubulin binding	29/7389	51/18015	0.022875	4	29	1	1	1	ENSNNAG00000000248, ENSNNAG00000004248, ENSNNAG00000004751, ENSNNAG00000004954, ENSNNAG00000005292, ENSNNAG00000005573, ENSNNAG00000007655, ENSNNAG00000009035, ENSNNAG00000010259, ENSNNAG00000011690, ENSNNAG00000013405, ENSNNAG00000013506, ENSNNAG00000013632, ENSNNAG00000016096, ENSNNAG00000018446, ENSNNAG00000018789, ENSNSUG00000008353, ENSNSUG00000013474, ENSNSUG00000013660, ENSNSUG00000014473,…
GO:0000070	BP	mitotic sister chromatid segregation	7389-12-01	17/18015	0.0231935	6	12	1	1	1	ENSNNAG00000001102, ENSNNAG00000001581, ENSNNAG00000004029, ENSNNAG00000004462, ENSNNAG00000011909, ENSNNAG00000016332, ENSNNAG00000017911, ENSNNAG00000018052, ENSPTXG00000002451, ENSPTXG00000004272, ENSPTXG00000006682, ENSPTXG00000010713
GO:0019001	MF	guanyl nucleotide binding	7389-12-01	17/18015	0.0231935	6	12	1	1	1	ENSNNAG00000000685, ENSNNAG00000002608, ENSNNAG00000002950, ENSNNAG00000002960, ENSNNAG00000007296, ENSNNAG00000008794, ENSNNAG00000013398, ENSNNAG00000015712, ENSNNAG00000017381, ENSNSUG00000005499, ENSNSUG00000017988, ENSNSUG00000019634
GO:0019228	BP	neuronal action potential	18/7389	29/18015	0.0237353	5	18	1	1	1	ENSNNAG00000001449, ENSNNAG00000002042, ENSNNAG00000005005, ENSNNAG00000005643, ENSNNAG00000013502, ENSNNAG00000018219, ENSNSUG00000004870, ENSNSUG00000012032, ENSNSUG00000019640, ENSPTXG00000000220, ENSPTXG00000003318, ENSPTXG00000003369, ENSPTXG00000006335, ENSPTXG00000006823, ENSPTXG00000006875, ENSPTXG00000006929, ENSPTXG00000013067, ENSPTXG00000018874
GO:0004497	MF	monooxygenase activity	52/7389	99/18015	0.0237736	3	52	1	1	1	ENSNNAG00000000086, ENSNNAG00000000271, ENSNNAG00000000364, ENSNNAG00000000401, ENSNNAG00000000949, ENSNNAG00000001392, ENSNNAG00000002849, ENSNNAG00000003353, ENSNNAG00000005600, ENSNNAG00000005616, ENSNNAG00000005718, ENSNNAG00000008296, ENSNNAG00000009903, ENSNNAG00000009996, ENSNNAG00000010540, ENSNNAG00000010848, ENSNNAG00000011018, ENSNNAG00000012846, ENSNNAG00000013302, ENSNNAG00000013444,…
GO:0048568	BP	embryonic organ development	14/7389	21/18015	0.0243139	4	14	1	1	1	ENSNNAG00000000094, ENSNNAG00000003528, ENSNNAG00000006620, ENSNNAG00000010205, ENSNNAG00000012421, ENSNNAG00000013610, ENSNNAG00000017262, ENSNSUG00000018981, ENSPTXG00000001255, ENSPTXG00000001563, ENSPTXG00000004023, ENSPTXG00000006322, ENSPTXG00000007772, ENSPTXG00000017987
GO:0031047	BP	gene silencing by RNA	14/7389	21/18015	0.0243139	8	14	1	1	1	ENSNNAG00000003549, ENSNNAG00000004226, ENSNNAG00000006503, ENSNNAG00000009069, ENSNNAG00000017670, ENSNNAG00000018343, ENSPTXG00000001407, ENSPTXG00000002013, ENSPTXG00000003436, ENSPTXG00000010523, ENSPTXG00000011116, ENSPTXG00000014499, ENSPTXG00000015330, ENSPTXG00000018230
GO:0042391	BP	regulation of membrane potential	30/7389	53/18015	0.0247896	3	30	1	1	1	ENSNNAG00000001593, ENSNNAG00000002042, ENSNNAG00000004554, ENSNNAG00000007924, ENSNNAG00000012354, ENSNNAG00000013380, ENSNNAG00000013502, ENSNNAG00000013514, ENSNNAG00000015102, ENSNNAG00000015281, ENSNNAG00000016144, ENSNNAG00000017436, ENSNNAG00000017807, ENSNSUG00000002203, ENSNSUG00000005743, ENSNSUG00000009828, ENSNSUG00000019640, ENSNSUG00000019655, ENSPTXG00000000220, ENSPTXG00000000347,…
GO:0034198	BP	cellular response to amino acid starvation	21/7389	35/18015	0.025377	7	21	1	1	1	ENSNNAG00000000128, ENSNNAG00000002163, ENSNNAG00000005776, ENSNNAG00000006234, ENSNNAG00000007664, ENSNNAG00000008601, ENSNNAG00000009861, ENSNNAG00000010348, ENSNNAG00000011175, ENSNNAG00000012840, ENSNNAG00000012851, ENSNNAG00000017589, ENSNNAG00000018273, ENSNSUG00000012827, ENSNSUG00000018253, ENSPTXG00000000399, ENSPTXG00000002520, ENSPTXG00000002927, ENSPTXG00000006549, ENSPTXG00000007483,…
GO:0031410	CC	cytoplasmic vesicle	125/7389	261/18015	0.0263444	5	125	1	1	1	ENSNNAG00000000517, ENSNNAG00000000995, ENSNNAG00000001384, ENSNNAG00000002239, ENSNNAG00000002298, ENSNNAG00000002857, ENSNNAG00000003122, ENSNNAG00000003266, ENSNNAG00000003397, ENSNNAG00000003774, ENSNNAG00000003877, ENSNNAG00000004324, ENSNNAG00000004604, ENSNNAG00000005055, ENSNNAG00000005060, ENSNNAG00000005198, ENSNNAG00000005506, ENSNNAG00000005522, ENSNNAG00000005621, ENSNNAG00000005632,…
GO:0030166	BP	proteoglycan biosynthetic process	7389-10-01	14/18015	0.0278204	7	10	1	1	1	ENSNNAG00000005620, ENSNNAG00000010980, ENSNNAG00000013377, ENSNNAG00000013985, ENSNNAG00000014585, ENSNNAG00000018611, ENSPTXG00000001649, ENSPTXG00000002152, ENSPTXG00000008518, ENSPTXG00000013744
GO:0035162	BP	embryonic hemopoiesis	7389-10-01	14/18015	0.0278204	6	10	1	1	1	ENSNNAG00000004264, ENSNNAG00000005776, ENSNNAG00000006620, ENSNNAG00000007823, ENSNNAG00000008242, ENSNNAG00000010398, ENSNNAG00000010424, ENSNSUG00000016375, ENSNSUG00000018981, ENSPTXG00000015335
GO:0015718	BP	monocarboxylic acid transport	7389-10-01	14/18015	0.0278204	8	10	1	1	1	ENSNNAG00000015334, ENSNNAG00000017949, ENSNSUG00000005108, ENSNSUG00000006901, ENSNSUG00000015269, ENSNSUG00000015711, ENSNSUG00000018816, ENSPTXG00000003450, ENSPTXG00000007608, ENSPTXG00000008545
GO:0030225	BP	macrophage differentiation	7389-10-01	14/18015	0.0278204	6	10	1	1	1	ENSNNAG00000000129, ENSNNAG00000002108, ENSNNAG00000006620, ENSNNAG00000009142, ENSNNAG00000015234, ENSNNAG00000016660, ENSNSUG00000009089, ENSNSUG00000009422, ENSNSUG00000018981, ENSPTXG00000004024
GO:0009880	BP	embryonic pattern specification	7389-10-01	14/18015	0.0278204	3	10	1	1	1	ENSNNAG00000003176, ENSNNAG00000004204, ENSNNAG00000011272, ENSNSUG00000003978, ENSNSUG00000004236, ENSNSUG00000013763, ENSPTXG00000000252, ENSPTXG00000006428, ENSPTXG00000007162, ENSPTXG00000012869
GO:0032570	BP	response to progesterone	7389-10-01	14/18015	0.0278204	6	10	1	1	1	ENSNNAG00000006253, ENSNNAG00000006550, ENSNNAG00000007947, ENSNNAG00000009917, ENSNNAG00000011815, ENSNNAG00000016958, ENSNSUG00000012769, ENSPTXG00000004962, ENSPTXG00000013032, ENSPTXG00000016476
GO:0016787	MF	hydrolase activity	214/7389	465/18015	0.0279636	2	214	1	1	1	ENSNNAG00000000091, ENSNNAG00000000097, ENSNNAG00000000149, ENSNNAG00000000166, ENSNNAG00000000458, ENSNNAG00000000641, ENSNNAG00000000679, ENSNNAG00000000685, ENSNNAG00000000708, ENSNNAG00000000951, ENSNNAG00000001174, ENSNNAG00000001585, ENSNNAG00000001600, ENSNNAG00000002053, ENSNNAG00000002086, ENSNNAG00000002275, ENSNNAG00000002374, ENSNNAG00000002415, ENSNNAG00000002451, ENSNNAG00000002453,…
GO:0006874	BP	cellular calcium ion homeostasis	38/7389	70/18015	0.0280002	9	38	1	1	1	ENSNNAG00000002042, ENSNNAG00000002512, ENSNNAG00000002880, ENSNNAG00000003476, ENSNNAG00000004000, ENSNNAG00000004315, ENSNNAG00000005776, ENSNNAG00000005949, ENSNNAG00000007947, ENSNNAG00000009856, ENSNNAG00000011897, ENSNNAG00000012920, ENSNNAG00000013025, ENSNNAG00000013374, ENSNNAG00000014363, ENSNNAG00000014429, ENSNNAG00000015224, ENSNSUG00000006104, ENSNSUG00000008175, ENSNSUG00000008505,…
GO:0043010	BP	camera-type eye development	28/7389	49/18015	0.0282114	6	28	1	1	1	ENSNNAG00000002658, ENSNNAG00000002960, ENSNNAG00000004977, ENSNNAG00000007553, ENSNNAG00000009864, ENSNNAG00000010205, ENSNNAG00000011383, ENSNNAG00000013610, ENSNNAG00000014109, ENSNNAG00000014334, ENSNNAG00000015277, ENSNNAG00000015465, ENSNSUG00000007458, ENSNSUG00000011766, ENSNSUG00000013671, ENSNSUG00000016745, ENSNSUG00000019013, ENSPTXG00000002900, ENSPTXG00000003062, ENSPTXG00000003114,…
GO:0045666	BP	positive regulation of neuron differentiation	28/7389	49/18015	0.0282114	8	28	1	1	1	ENSNNAG00000001015, ENSNNAG00000003176, ENSNNAG00000003662, ENSNNAG00000006108, ENSNNAG00000009007, ENSNNAG00000010470, ENSNNAG00000011078, ENSNNAG00000011380, ENSNNAG00000012093, ENSNNAG00000014905, ENSNNAG00000016485, ENSNNAG00000019106, ENSNNAG00000019109, ENSNSUG00000000752, ENSNSUG00000004152, ENSNSUG00000007961, ENSNSUG00000008037, ENSNSUG00000010924, ENSNSUG00000011215, ENSNSUG00000011624,…
GO:0098535	BP	de novo centriole assembly involved in multi-ciliated epithelial cell differentiation	7389-04-01	4/18015	0.0282877	7	4	1	1	1	ENSNNAG00000003406, ENSNNAG00000004400, ENSNNAG00000010519, ENSNNAG00000019043
GO:1900027	BP	regulation of ruffle assembly	7389-04-01	4/18015	0.0282877	8	4	1	1	1	ENSNNAG00000007947, ENSNNAG00000010058, ENSNNAG00000013610, ENSNSUG00000013598
GO:0001868	BP	regulation of complement activation, lectin pathway	7389-04-01	4/18015	0.0282877	9	4	1	1	1	ENSNNAG00000013328, ENSNNAG00000013350, ENSNNAG00000013362, ENSNNAG00000013372
GO:0061138	BP	morphogenesis of a branching epithelium	7389-04-01	4/18015	0.0282877	5	4	1	1	1	ENSNNAG00000002203, ENSNNAG00000006772, ENSNNAG00000016303, ENSNSUG00000002934
GO:1905870	BP	positive regulation of 3'-UTR-mediated mRNA stabilization	7389-04-01	4/18015	0.0282877	11	4	1	1	1	ENSNNAG00000012595, ENSNNAG00000013975, ENSNSUG00000010634, ENSPTXG00000001627
GO:0099159	BP	regulation of modification of postsynaptic structure	7389-04-01	4/18015	0.0282877	7	4	1	1	1	ENSNNAG00000005038, ENSNNAG00000006172, ENSNSUG00000005515, ENSPTXG00000000877
GO:0010760	BP	negative regulation of macrophage chemotaxis	7389-04-01	4/18015	0.0282877	10	4	1	1	1	ENSNNAG00000008647, ENSNNAG00000018566, ENSNSUG00000009243, ENSNSUG00000019621
GO:0060914	BP	heart formation	7389-04-01	4/18015	0.0282877	4	4	1	1	1	ENSNNAG00000005768, ENSNNAG00000009761, ENSPTXG00000003097, ENSPTXG00000017987
GO:0032466	BP	negative regulation of cytokinesis	7389-04-01	4/18015	0.0282877	7	4	1	1	1	ENSNNAG00000011979, ENSNNAG00000013013, ENSNSUG00000001756, ENSPTXG00000004294
GO:0048105	BP	establishment of body hair planar orientation	7389-04-01	4/18015	0.0282877	6	4	1	1	1	ENSNNAG00000003647, ENSNNAG00000012049, ENSNNAG00000019108, ENSNSUG00000010961
GO:0008347	BP	glial cell migration	7389-04-01	4/18015	0.0282877	5	4	1	1	1	ENSNNAG00000006476, ENSNNAG00000008599, ENSNSUG00000012769, ENSPTXG00000013032
GO:0002687	BP	positive regulation of leukocyte migration	7389-04-01	4/18015	0.0282877	8	4	1	1	1	ENSNNAG00000003136, ENSNNAG00000006278, ENSNSUG00000016375, ENSPTXG00000009098
GO:0060538	BP	skeletal muscle organ development	7389-04-01	4/18015	0.0282877	5	4	1	1	1	ENSNNAG00000000266, ENSNNAG00000009142, ENSNSUG00000012402, ENSPTXG00000017650
GO:0006839	BP	mitochondrial transport	7389-04-01	4/18015	0.0282877	4	4	1	1	1	ENSNNAG00000000088, ENSNNAG00000004570, ENSNNAG00000014429, ENSPTXG00000004996
GO:1903691	BP	positive regulation of wound healing, spreading of epidermal cells	7389-04-01	4/18015	0.0282877	8	4	1	1	1	ENSNSUG00000013713, ENSPTXG00000005484, ENSPTXG00000006549, ENSPTXG00000014803
GO:0003157	BP	endocardium development	7389-04-01	4/18015	0.0282877	3	4	1	1	1	ENSNNAG00000007823, ENSNSUG00000014761, ENSPTXG00000004716, ENSPTXG00000014061
GO:0070668	BP	positive regulation of mast cell proliferation	7389-04-01	4/18015	0.0282877	7	4	1	1	1	ENSNNAG00000008242, ENSNNAG00000010329, ENSNSUG00000016285, ENSNSUG00000016375
GO:0060478	BP	acrosomal vesicle exocytosis	7389-04-01	4/18015	0.0282877	9	4	1	1	1	ENSNNAG00000006099, ENSNNAG00000008279, ENSNNAG00000015102, ENSNSUG00000013707
GO:1902731	BP	negative regulation of chondrocyte proliferation	7389-04-01	4/18015	0.0282877	6	4	1	1	1	ENSNNAG00000008749, ENSNNAG00000014299, ENSNNAG00000016578, ENSPTXG00000006582
GO:0051674	BP	localization of cell	7389-04-01	4/18015	0.0282877	2	4	1	1	1	ENSNNAG00000009142, ENSNNAG00000015579, ENSPTXG00000002202, ENSPTXG00000007106
GO:0032400	BP	melanosome localization	7389-04-01	4/18015	0.0282877	6	4	1	1	1	ENSNNAG00000009280, ENSNNAG00000014760, ENSNNAG00000018471, ENSPTXG00000009703
GO:0010185	BP	regulation of cellular defense response	7389-04-01	4/18015	0.0282877	6	4	1	1	1	ENSNNAG00000013328, ENSNNAG00000013350, ENSNNAG00000013362, ENSNNAG00000013372
GO:0014826	BP	vein smooth muscle contraction	7389-04-01	4/18015	0.0282877	10	4	1	1	1	ENSNNAG00000002512, ENSNNAG00000005949, ENSNSUG00000009217, ENSNSUG00000017102
GO:0098536	CC	deuterosome	7389-04-01	4/18015	0.0282877	5	4	1	1	1	ENSNNAG00000002989, ENSNNAG00000003406, ENSNNAG00000004400, ENSNNAG00000019043
GO:0035658	CC	Mon1-Ccz1 complex	7389-04-01	4/18015	0.0282877	6	4	1	1	1	ENSNNAG00000007857, ENSNSUG00000020050, ENSPTXG00000006072, ENSPTXG00000011641
GO:0000931	CC	gamma-tubulin large complex	7389-04-01	4/18015	0.0282877	7	4	1	1	1	ENSNNAG00000015389, ENSPTXG00000001795, ENSPTXG00000006023, ENSPTXG00000016205
GO:1902495	CC	transmembrane transporter complex	7389-04-01	4/18015	0.0282877	3	4	1	1	1	ENSNNAG00000004636, ENSNNAG00000004900, ENSNSUG00000003311, ENSPTXG00000000166
GO:1990909	CC	Wnt signalosome	7389-04-01	4/18015	0.0282877	2	4	1	1	1	ENSNNAG00000008009, ENSNSUG00000006419, ENSNSUG00000019655, ENSPTXG00000014653
GO:0032983	CC	kainate selective glutamate receptor complex	7389-04-01	4/18015	0.0282877	7	4	1	1	1	ENSNNAG00000002042, ENSNSUG00000009828, ENSPTXG00000006929, ENSPTXG00000012172
GO:0004741	MF	[pyruvate dehydrogenase (lipoamide)] phosphatase activity	7389-04-01	4/18015	0.0282877	7	4	1	1	1	ENSNNAG00000006242, ENSNNAG00000006468, ENSNNAG00000016156, ENSNSUG00000009783
GO:0008310	MF	single-stranded DNA 3'-5' exodeoxyribonuclease activity	7389-04-01	4/18015	0.0282877	9	4	1	1	1	ENSNNAG00000006340, ENSNNAG00000012664, ENSNNAG00000016334, ENSPTXG00000010291
GO:0015645	MF	fatty acid ligase activity	7389-04-01	4/18015	0.0282877	5	4	1	1	1	ENSNNAG00000013333, ENSNNAG00000014196, ENSPTXG00000008960, ENSPTXG00000008970
GO:0034186	MF	apolipoprotein A-I binding	7389-04-01	4/18015	0.0282877	4	4	1	1	1	ENSNSUG00000004453, ENSPTXG00000004432, ENSPTXG00000014610, ENSPTXG00000018401
GO:0038131	MF	neuregulin receptor activity	7389-04-01	4/18015	0.0282877	4	4	1	1	1	ENSNNAG00000004204, ENSNSUG00000004236, ENSPTXG00000006294, ENSPTXG00000007162
GO:0015245	MF	fatty acid transmembrane transporter activity	7389-04-01	4/18015	0.0282877	8	4	1	1	1	ENSNNAG00000006398, ENSNSUG00000000303, ENSPTXG00000005706, ENSPTXG00000011112
GO:0008449	MF	N-acetylglucosamine-6-sulfatase activity	7389-04-01	4/18015	0.0282877	5	4	1	1	1	ENSNNAG00000001211, ENSNNAG00000004853, ENSNNAG00000009719, ENSNNAG00000014496
GO:0043546	MF	molybdopterin cofactor binding	7389-04-01	4/18015	0.0282877	4	4	1	1	1	ENSNNAG00000008049, ENSNNAG00000016106, ENSNSUG00000009984, ENSPTXG00000012770
GO:0004321	MF	fatty-acyl-CoA synthase activity	7389-04-01	4/18015	0.0282877	6	4	1	1	1	ENSNNAG00000013333, ENSNNAG00000014196, ENSPTXG00000008960, ENSPTXG00000008970
GO:0000309	MF	nicotinamide-nucleotide adenylyltransferase activity	7389-04-01	4/18015	0.0282877	6	4	1	1	1	ENSNNAG00000013684, ENSNNAG00000015003, ENSNNAG00000015091, ENSNSUG00000009967
GO:0004515	MF	nicotinate-nucleotide adenylyltransferase activity	7389-04-01	4/18015	0.0282877	6	4	1	1	1	ENSNNAG00000013684, ENSNNAG00000015003, ENSNNAG00000015091, ENSNSUG00000009967
GO:0003985	MF	acetyl-CoA C-acetyltransferase activity	7389-04-01	4/18015	0.0282877	7	4	1	1	1	ENSNSUG00000013087, ENSNSUG00000015727, ENSPTXG00000011365, ENSPTXG00000016408
GO:0001755	BP	neural crest cell migration	22/7389	37/18015	0.0286477	6	22	1	1	1	ENSNNAG00000002512, ENSNNAG00000004204, ENSNNAG00000005678, ENSNNAG00000006772, ENSNNAG00000012300, ENSNNAG00000014390, ENSNNAG00000016303, ENSNNAG00000018290, ENSNNAG00000018674, ENSNSUG00000002934, ENSNSUG00000004236, ENSNSUG00000012809, ENSNSUG00000016375, ENSPTXG00000000396, ENSPTXG00000007162, ENSPTXG00000007552, ENSPTXG00000008096, ENSPTXG00000008193, ENSPTXG00000012302, ENSPTXG00000016628,…
GO:0048167	BP	regulation of synaptic plasticity	22/7389	37/18015	0.0286477	7	22	1	1	1	ENSNNAG00000005776, ENSNNAG00000008806, ENSNNAG00000009142, ENSNNAG00000012354, ENSNNAG00000013591, ENSNNAG00000014429, ENSNNAG00000015102, ENSNNAG00000016958, ENSNNAG00000017330, ENSNNAG00000017807, ENSNNAG00000018100, ENSNNAG00000018219, ENSNNAG00000018678, ENSNSUG00000006953, ENSNSUG00000008005, ENSNSUG00000013712, ENSNSUG00000017022, ENSPTXG00000001188, ENSPTXG00000001873, ENSPTXG00000002202,…
GO:0046332	MF	SMAD binding	22/7389	37/18015	0.0286477	3	22	1	1	1	ENSNNAG00000007553, ENSNNAG00000008009, ENSNNAG00000008200, ENSNNAG00000009809, ENSNNAG00000010253, ENSNNAG00000010321, ENSNNAG00000013285, ENSNNAG00000015835, ENSNNAG00000016275, ENSNNAG00000016567, ENSNNAG00000018290, ENSNSUG00000001631, ENSNSUG00000006128, ENSNSUG00000007395, ENSNSUG00000013713, ENSPTXG00000000415, ENSPTXG00000005022, ENSPTXG00000014322, ENSPTXG00000017487, ENSPTXG00000017987,…
GO:0005634	CC	nucleus	1665/7389	3914/18015	0.0288582	5	1665	1	1	1	ENSNNAG00000000014, ENSNNAG00000000037, ENSNNAG00000000040, ENSNNAG00000000092, ENSNNAG00000000094, ENSNNAG00000000096, ENSNNAG00000000098, ENSNNAG00000000099, ENSNNAG00000000100, ENSNNAG00000000104, ENSNNAG00000000112, ENSNNAG00000000129, ENSNNAG00000000133, ENSNNAG00000000145, ENSNNAG00000000149, ENSNNAG00000000172, ENSNNAG00000000192, ENSNNAG00000000195, ENSNNAG00000000206, ENSNNAG00000000211,…
GO:0007043	BP	cell-cell junction assembly	17/7389	27/18015	0.0293992	5	17	1	1	1	ENSNNAG00000006289, ENSNNAG00000007160, ENSNNAG00000007199, ENSNNAG00000007256, ENSNNAG00000008500, ENSNNAG00000011070, ENSNNAG00000012338, ENSNNAG00000012407, ENSNNAG00000012580, ENSNNAG00000012750, ENSNNAG00000014600, ENSNNAG00000014740, ENSPTXG00000002018, ENSPTXG00000002927, ENSPTXG00000006121, ENSPTXG00000006123, ENSPTXG00000018100
GO:0015630	CC	microtubule cytoskeleton	80/7389	161/18015	0.0294774	6	80	1	1	1	ENSNNAG00000000162, ENSNNAG00000001174, ENSNNAG00000001275, ENSNNAG00000002053, ENSNNAG00000003606, ENSNNAG00000003692, ENSNNAG00000004149, ENSNNAG00000004751, ENSNNAG00000004791, ENSNNAG00000004991, ENSNNAG00000005110, ENSNNAG00000005168, ENSNNAG00000005562, ENSNNAG00000005986, ENSNNAG00000006965, ENSNNAG00000007248, ENSNNAG00000007652, ENSNNAG00000008009, ENSNNAG00000008691, ENSNNAG00000008763,…
GO:0005635	CC	nuclear envelope	65/7389	128/18015	0.0300412	5	65	1	1	1	ENSNNAG00000000014, ENSNNAG00000000266, ENSNNAG00000001019, ENSNNAG00000002617, ENSNNAG00000002625, ENSNNAG00000002897, ENSNNAG00000003469, ENSNNAG00000004225, ENSNNAG00000005542, ENSNNAG00000005768, ENSNNAG00000006787, ENSNNAG00000006877, ENSNNAG00000007213, ENSNNAG00000008894, ENSNNAG00000009608, ENSNNAG00000009882, ENSNNAG00000010329, ENSNNAG00000010367, ENSNNAG00000010973, ENSNNAG00000011161,…
GO:0005743	CC	mitochondrial inner membrane	123/7389	258/18015	0.0301883	6	123	1	1	1	ENSNNAG00000000213, ENSNNAG00000000220, ENSNNAG00000000502, ENSNNAG00000000877, ENSNNAG00000000965, ENSNNAG00000001182, ENSNNAG00000001619, ENSNNAG00000002298, ENSNNAG00000002570, ENSNNAG00000003142, ENSNNAG00000003166, ENSNNAG00000003312, ENSNNAG00000003911, ENSNNAG00000003946, ENSNNAG00000004705, ENSNNAG00000004807, ENSNNAG00000004824, ENSNNAG00000005036, ENSNNAG00000005766, ENSNNAG00000005816,…
GO:0004653	MF	polypeptide N-acetylgalactosaminyltransferase activity	7389-12-01	18/18015	0.0315768	6	12	1	1	1	ENSNNAG00000012711, ENSNNAG00000013065, ENSNNAG00000013469, ENSNNAG00000015783, ENSNSUG00000013592, ENSPTXG00000003188, ENSPTXG00000004143, ENSPTXG00000006333, ENSPTXG00000006960, ENSPTXG00000012394, ENSPTXG00000012766, ENSPTXG00000013947
GO:0007179	BP	transforming growth factor beta receptor signaling pathway	36/7389	66/18015	0.032317	8	36	1	1	1	ENSNNAG00000001325, ENSNNAG00000005308, ENSNNAG00000005485, ENSNNAG00000005839, ENSNNAG00000007963, ENSNNAG00000009550, ENSNNAG00000009698, ENSNNAG00000010457, ENSNNAG00000011272, ENSNNAG00000013285, ENSNNAG00000014299, ENSNNAG00000016392, ENSNNAG00000016567, ENSNNAG00000016910, ENSNNAG00000018290, ENSNSUG00000000110, ENSNSUG00000003292, ENSNSUG00000003978, ENSNSUG00000006128, ENSNSUG00000012769,…
GO:0048471	CC	perinuclear region of cytoplasm	173/7389	372/18015	0.0330169	4	173	1	1	1	ENSNNAG00000000008, ENSNNAG00000000083, ENSNNAG00000000097, ENSNNAG00000000210, ENSNNAG00000000568, ENSNNAG00000001429, ENSNNAG00000001771, ENSNNAG00000001925, ENSNNAG00000001973, ENSNNAG00000002100, ENSNNAG00000002481, ENSNNAG00000002514, ENSNNAG00000002707, ENSNNAG00000002857, ENSNNAG00000003122, ENSNNAG00000003136, ENSNNAG00000003168, ENSNNAG00000004897, ENSNNAG00000005085, ENSNNAG00000005799,…
GO:0043410	BP	positive regulation of MAPK cascade	62/7389	122/18015	0.0332422	10	62	1	1	1	ENSNNAG00000000911, ENSNNAG00000001871, ENSNNAG00000002163, ENSNNAG00000002226, ENSNNAG00000002707, ENSNNAG00000003650, ENSNNAG00000003651, ENSNNAG00000004499, ENSNNAG00000004949, ENSNNAG00000005621, ENSNNAG00000005839, ENSNNAG00000006476, ENSNNAG00000006805, ENSNNAG00000006984, ENSNNAG00000007213, ENSNNAG00000007823, ENSNNAG00000008242, ENSNNAG00000008987, ENSNNAG00000009007, ENSNNAG00000010963,…
GO:0043231	CC	intracellular membrane-bounded organelle	350/7389	783/18015	0.0341931	4	350	1	1	1	ENSNNAG00000000089, ENSNNAG00000000195, ENSNNAG00000000242, ENSNNAG00000000271, ENSNNAG00000000284, ENSNNAG00000000364, ENSNNAG00000000401, ENSNNAG00000000497, ENSNNAG00000000677, ENSNNAG00000000742, ENSNNAG00000000895, ENSNNAG00000001116, ENSNNAG00000001145, ENSNNAG00000001820, ENSNNAG00000001961, ENSNNAG00000002100, ENSNNAG00000002123, ENSNNAG00000002275, ENSNNAG00000002617, ENSNNAG00000002707,…
GO:0045296	MF	cadherin binding	33/7389	60/18015	0.0346518	4	33	1	1	1	ENSNNAG00000001299, ENSNNAG00000003535, ENSNNAG00000006289, ENSNNAG00000007160, ENSNNAG00000007199, ENSNNAG00000007256, ENSNNAG00000007823, ENSNNAG00000008749, ENSNNAG00000010970, ENSNNAG00000011070, ENSNNAG00000012333, ENSNNAG00000012338, ENSNNAG00000012407, ENSNNAG00000012580, ENSNNAG00000012750, ENSNNAG00000014429, ENSNNAG00000014600, ENSNNAG00000014740, ENSNNAG00000018255, ENSNNAG00000018290,…
GO:0036159	BP	inner dynein arm assembly	7389-09-01	12/18015	0.0348534	7	9	1	1	1	ENSNNAG00000008460, ENSNNAG00000008649, ENSNNAG00000014815, ENSNSUG00000005382, ENSNSUG00000007823, ENSNSUG00000019736, ENSPTXG00000002440, ENSPTXG00000006614, ENSPTXG00000007594
GO:0010613	BP	positive regulation of cardiac muscle hypertrophy	7389-09-01	12/18015	0.0348534	8	9	1	1	1	ENSNNAG00000003650, ENSNNAG00000010646, ENSNNAG00000013241, ENSNNAG00000017342, ENSNSUG00000017102, ENSPTXG00000001296, ENSPTXG00000005022, ENSPTXG00000005493, ENSPTXG00000008518
GO:0045055	BP	regulated exocytosis	7389-09-01	12/18015	0.0348534	7	9	1	1	1	ENSNNAG00000000210, ENSNNAG00000004160, ENSNNAG00000008279, ENSNNAG00000010666, ENSNNAG00000015134, ENSNSUG00000004082, ENSNSUG00000008150, ENSPTXG00000000242, ENSPTXG00000016559
GO:0030658	CC	transport vesicle membrane	7389-09-01	12/18015	0.0348534	6	9	1	1	1	ENSNNAG00000014377, ENSNNAG00000016384, ENSNNAG00000018389, ENSNNAG00000018602, ENSPTXG00000000808, ENSPTXG00000001483, ENSPTXG00000004629, ENSPTXG00000005781, ENSPTXG00000019088
GO:0005160	MF	transforming growth factor beta receptor binding	7389-09-01	12/18015	0.0348534	5	9	1	1	1	ENSNNAG00000011272, ENSNNAG00000014208, ENSNNAG00000016275, ENSNSUG00000001631, ENSNSUG00000003978, ENSNSUG00000012769, ENSPTXG00000000415, ENSPTXG00000012809, ENSPTXG00000013032
GO:0006811	BP	ion transport	116/7389	243/18015	0.0354874	4	116	1	1	1	ENSNNAG00000000635, ENSNNAG00000001242, ENSNNAG00000001337, ENSNNAG00000001449, ENSNNAG00000002042, ENSNNAG00000002100, ENSNNAG00000003426, ENSNNAG00000003546, ENSNNAG00000003811, ENSNNAG00000003832, ENSNNAG00000003881, ENSNNAG00000004501, ENSNNAG00000004554, ENSNNAG00000004567, ENSNNAG00000004636, ENSNNAG00000004768, ENSNNAG00000004900, ENSNNAG00000005643, ENSNNAG00000005744, ENSNNAG00000007043,…
GO:0001756	BP	somitogenesis	23/7389	40/18015	0.0370028	5	23	1	1	1	ENSNNAG00000004664, ENSNNAG00000005477, ENSNNAG00000011272, ENSNNAG00000011423, ENSNNAG00000012128, ENSNNAG00000013339, ENSNNAG00000013681, ENSNNAG00000014429, ENSNSUG00000003978, ENSNSUG00000004185, ENSNSUG00000008555, ENSNSUG00000010275, ENSNSUG00000011789, ENSNSUG00000014027, ENSNSUG00000014997, ENSNSUG00000019010, ENSNSUG00000019013, ENSNSUG00000019718, ENSPTXG00000004716, ENSPTXG00000007338,…
GO:0071526	BP	semaphorin-plexin signaling pathway	23/7389	40/18015	0.0370028	6	23	1	1	1	ENSNNAG00000005678, ENSNNAG00000007165, ENSNNAG00000007357, ENSNNAG00000007682, ENSNNAG00000007823, ENSNNAG00000009675, ENSNNAG00000012300, ENSNNAG00000012506, ENSNNAG00000014390, ENSNNAG00000018674, ENSNSUG00000005004, ENSNSUG00000012872, ENSNSUG00000013612, ENSNSUG00000014027, ENSPTXG00000001805, ENSPTXG00000006019, ENSPTXG00000007552, ENSPTXG00000008096, ENSPTXG00000008193, ENSPTXG00000012302,…
GO:0071949	MF	FAD binding	23/7389	40/18015	0.0370028	6	23	1	1	1	ENSNNAG00000000625, ENSNNAG00000000808, ENSNNAG00000000844, ENSNNAG00000000949, ENSNNAG00000012075, ENSNNAG00000012393, ENSNNAG00000015118, ENSNNAG00000016400, ENSNNAG00000017866, ENSNNAG00000019122, ENSNSUG00000000447, ENSNSUG00000001023, ENSNSUG00000009057, ENSNSUG00000013197, ENSNSUG00000013503, ENSNSUG00000017938, ENSPTXG00000000828, ENSPTXG00000002054, ENSPTXG00000003751, ENSPTXG00000004102,…
GO:1904262	BP	negative regulation of TORC1 signaling	20/7389	34/18015	0.0373219	9	20	1	1	1	ENSNNAG00000003216, ENSNNAG00000007664, ENSNNAG00000008894, ENSNNAG00000010941, ENSNNAG00000010990, ENSNNAG00000011175, ENSNNAG00000012237, ENSNNAG00000013434, ENSNNAG00000013591, ENSNNAG00000016232, ENSNNAG00000016958, ENSNNAG00000017589, ENSNSUG00000008243, ENSNSUG00000012474, ENSNSUG00000018253, ENSPTXG00000001708, ENSPTXG00000003192, ENSPTXG00000007474, ENSPTXG00000007483, ENSPTXG00000008143
GO:0006590	BP	thyroid hormone generation	7389-07-01	9/18015	0.0376378	6	7	1	1	1	ENSNNAG00000000497, ENSNNAG00000001771, ENSNNAG00000005706, ENSNNAG00000008320, ENSNNAG00000010398, ENSNNAG00000018246, ENSPTXG00000013397
GO:0071559	BP	response to transforming growth factor beta	7389-07-01	9/18015	0.0376378	5	7	1	1	1	ENSNNAG00000011272, ENSNNAG00000013594, ENSNNAG00000017342, ENSNSUG00000003978, ENSNSUG00000013101, ENSPTXG00000000973, ENSPTXG00000002202
GO:0019985	BP	translesion synthesis	7389-07-01	9/18015	0.0376378	9	7	1	1	1	ENSNNAG00000000449, ENSNNAG00000002462, ENSNNAG00000002656, ENSNSUG00000012930, ENSNSUG00000014498, ENSPTXG00000012427, ENSPTXG00000013264
GO:0019433	BP	triglyceride catabolic process	7389-07-01	9/18015	0.0376378	8	7	1	1	1	ENSNNAG00000003793, ENSNNAG00000015496, ENSNNAG00000016418, ENSNSUG00000000739, ENSPTXG00000000286, ENSPTXG00000002723, ENSPTXG00000007248
GO:0035988	BP	chondrocyte proliferation	7389-07-01	9/18015	0.0376378	2	7	1	1	1	ENSNNAG00000000089, ENSNNAG00000000866, ENSNNAG00000009856, ENSNSUG00000009422, ENSPTXG00000001649, ENSPTXG00000006204, ENSPTXG00000016476
GO:0050847	BP	progesterone receptor signaling pathway	7389-07-01	9/18015	0.0376378	8	7	1	1	1	ENSNNAG00000001015, ENSNNAG00000016958, ENSNNAG00000018608, ENSNSUG00000006026, ENSPTXG00000001102, ENSPTXG00000015051, ENSPTXG00000016476
GO:0034472	BP	snRNA 3'-end processing	7389-07-01	9/18015	0.0376378	10	7	1	1	1	ENSNNAG00000004349, ENSPTXG00000000097, ENSPTXG00000001617, ENSPTXG00000005688, ENSPTXG00000008617, ENSPTXG00000014401, ENSPTXG00000015567
GO:0045110	BP	intermediate filament bundle assembly	7389-07-01	9/18015	0.0376378	7	7	1	1	1	ENSNNAG00000010355, ENSNNAG00000010639, ENSNNAG00000010763, ENSNNAG00000017633, ENSNSUG00000010963, ENSNSUG00000013723, ENSPTXG00000018275
GO:0032233	BP	positive regulation of actin filament bundle assembly	7389-07-01	9/18015	0.0376378	10	7	1	1	1	ENSNNAG00000012798, ENSNNAG00000015190, ENSNNAG00000016065, ENSNNAG00000017860, ENSPTXG00000011075, ENSPTXG00000013876, ENSPTXG00000017474
GO:0030422	BP	production of siRNA involved in RNA interference	7389-07-01	9/18015	0.0376378	10	7	1	1	1	ENSNNAG00000000941, ENSNNAG00000003549, ENSNNAG00000003831, ENSNNAG00000005018, ENSNNAG00000009069, ENSNSUG00000010047, ENSPTXG00000015330
GO:0071375	BP	cellular response to peptide hormone stimulus	7389-07-01	9/18015	0.0376378	7	7	1	1	1	ENSNNAG00000007947, ENSNNAG00000012421, ENSNNAG00000013444, ENSNNAG00000014212, ENSNSUG00000000110, ENSNSUG00000012160, ENSNSUG00000017801
GO:0051928	BP	positive regulation of calcium ion transport	7389-07-01	9/18015	0.0376378	8	7	1	1	1	ENSNNAG00000012027, ENSNNAG00000013374, ENSNNAG00000018430, ENSNSUG00000007342, ENSNSUG00000010832, ENSNSUG00000017282, ENSPTXG00000000276
GO:0042564	CC	NLS-dependent protein nuclear import complex	7389-07-01	9/18015	0.0376378	4	7	1	1	1	ENSNNAG00000007146, ENSNSUG00000001073, ENSNSUG00000012071, ENSNSUG00000014121, ENSNSUG00000014745, ENSPTXG00000003241, ENSPTXG00000006177
GO:0043194	CC	axon initial segment	7389-07-01	9/18015	0.0376378	5	7	1	1	1	ENSNNAG00000001117, ENSNNAG00000003811, ENSNNAG00000013502, ENSNNAG00000017530, ENSNNAG00000018219, ENSPTXG00000004124, ENSPTXG00000007179
GO:0003964	MF	RNA-directed DNA polymerase activity	7389-07-01	9/18015	0.0376378	6	7	1	1	1	ENSNNAG00000000941, ENSNNAG00000001232, ENSNNAG00000010648, ENSNNAG00000013520, ENSNNAG00000016338, ENSNSUG00000010047, ENSPTXG00000012586
GO:0030073	BP	insulin secretion	15/7389	24/18015	0.0379304	9	15	1	1	1	ENSNNAG00000002707, ENSNNAG00000008279, ENSNNAG00000009376, ENSNNAG00000010256, ENSNNAG00000012647, ENSNNAG00000013976, ENSNNAG00000014720, ENSNNAG00000016384, ENSNNAG00000018291, ENSNNAG00000018338, ENSNSUG00000006711, ENSPTXG00000005044, ENSPTXG00000010236, ENSPTXG00000011123, ENSPTXG00000015134
GO:1990782	MF	protein tyrosine kinase binding	15/7389	24/18015	0.0379304	6	15	1	1	1	ENSNNAG00000008749, ENSNNAG00000013277, ENSNNAG00000014139, ENSNNAG00000014534, ENSNNAG00000016392, ENSNNAG00000018290, ENSNSUG00000007191, ENSNSUG00000008677, ENSNSUG00000010437, ENSNSUG00000011649, ENSPTXG00000002912, ENSPTXG00000006091, ENSPTXG00000006123, ENSPTXG00000009183, ENSPTXG00000015335
GO:0007099	BP	centriole replication	7389-11-01	16/18015	0.0384482	6	11	1	1	1	ENSNNAG00000002989, ENSNNAG00000003406, ENSNNAG00000004400, ENSNNAG00000008095, ENSNNAG00000010284, ENSNNAG00000010519, ENSNNAG00000013181, ENSNNAG00000018789, ENSNNAG00000019043, ENSNSUG00000013474, ENSPTXG00000004554
GO:0060322	BP	head development	7389-11-01	16/18015	0.0384482	3	11	1	1	1	ENSNNAG00000001506, ENSNNAG00000008009, ENSNNAG00000012260, ENSNNAG00000014109, ENSNNAG00000017431, ENSNSUG00000010924, ENSNSUG00000016745, ENSPTXG00000004024, ENSPTXG00000006428, ENSPTXG00000010207, ENSPTXG00000014060
GO:0022904	BP	respiratory electron transport chain	7389-11-01	16/18015	0.0384482	5	11	1	1	1	ENSNNAG00000005799, ENSNNAG00000006009, ENSNSUG00000012710, ENSNSUG00000017388, ENSNSUG00000019122, ENSNSUG00000019645, ENSNSUG00000019677, ENSPTXG00000000008, ENSPTXG00000003241, ENSPTXG00000015145, ENSPTXG00000018278
GO:0003707	MF	steroid hormone receptor activity	7389-11-01	16/18015	0.0384482	3	11	1	1	1	ENSNNAG00000000145, ENSNNAG00000003164, ENSNNAG00000006550, ENSNSUG00000003301, ENSNSUG00000006026, ENSNSUG00000012772, ENSNSUG00000013012, ENSNSUG00000014962, ENSPTXG00000001854, ENSPTXG00000009833, ENSPTXG00000013048
GO:0003785	MF	actin monomer binding	7389-11-01	16/18015	0.0384482	5	11	1	1	1	ENSNNAG00000002707, ENSNNAG00000007638, ENSNNAG00000017860, ENSNNAG00000018381, ENSNSUG00000003671, ENSNSUG00000008133, ENSNSUG00000011336, ENSPTXG00000001296, ENSPTXG00000005980, ENSPTXG00000007962, ENSPTXG00000018144
GO:0099507	MF	ligand-gated ion channel activity involved in regulation of presynaptic membrane potential	7389-11-01	16/18015	0.0384482	8	11	1	1	1	ENSNNAG00000001337, ENSNNAG00000002042, ENSNNAG00000009267, ENSNNAG00000012721, ENSNNAG00000015426, ENSNNAG00000016844, ENSNNAG00000018958, ENSNSUG00000009828, ENSPTXG00000005614, ENSPTXG00000006929, ENSPTXG00000012172
GO:0007010	BP	cytoskeleton organization	46/7389	88/18015	0.0384557	4	46	1	1	1	ENSNNAG00000002053, ENSNNAG00000002086, ENSNNAG00000002203, ENSNNAG00000003491, ENSNNAG00000005092, ENSNNAG00000005506, ENSNNAG00000005562, ENSNNAG00000005920, ENSNNAG00000006377, ENSNNAG00000006637, ENSNNAG00000009142, ENSNNAG00000009857, ENSNNAG00000010077, ENSNNAG00000010112, ENSNNAG00000010256, ENSNNAG00000012422, ENSNNAG00000012460, ENSNNAG00000012470, ENSNNAG00000015190, ENSNNAG00000016345,…
GO:0043065	BP	positive regulation of apoptotic process	93/7389	192/18015	0.0387898	7	93	1	1	1	ENSNNAG00000000182, ENSNNAG00000000996, ENSNNAG00000001015, ENSNNAG00000002163, ENSNNAG00000002716, ENSNNAG00000003176, ENSNNAG00000003251, ENSNNAG00000003931, ENSNNAG00000003981, ENSNNAG00000004719, ENSNNAG00000005055, ENSNNAG00000005115, ENSNNAG00000005492, ENSNNAG00000005617, ENSNNAG00000006172, ENSNNAG00000006745, ENSNNAG00000006798, ENSNNAG00000007177, ENSNNAG00000007524, ENSNNAG00000007655,…
GO:0042060	BP	wound healing	27/7389	48/18015	0.0389321	4	27	1	1	1	ENSNNAG00000003647, ENSNNAG00000004018, ENSNNAG00000004475, ENSNNAG00000004499, ENSNNAG00000009861, ENSNNAG00000009909, ENSNNAG00000010240, ENSNNAG00000010355, ENSNNAG00000010457, ENSNNAG00000010593, ENSNNAG00000011815, ENSNNAG00000015159, ENSNNAG00000017132, ENSNSUG00000001967, ENSNSUG00000007706, ENSNSUG00000010961, ENSNSUG00000012678, ENSNSUG00000014807, ENSNSUG00000018227, ENSPTXG00000001649,…
GO:0009058	BP	biosynthetic process	24/7389	42/18015	0.0405128	2	24	1	1	1	ENSNNAG00000001754, ENSNNAG00000002570, ENSNNAG00000003854, ENSNNAG00000004049, ENSNNAG00000004109, ENSNNAG00000005050, ENSNNAG00000007594, ENSNNAG00000007639, ENSNNAG00000007988, ENSNNAG00000011590, ENSNNAG00000012788, ENSNNAG00000013587, ENSNNAG00000013684, ENSNNAG00000015003, ENSNNAG00000015091, ENSNNAG00000017683, ENSNSUG00000009967, ENSNSUG00000010866, ENSNSUG00000012402, ENSNSUG00000013263,…
GO:0009968	BP	negative regulation of signal transduction	18/7389	30/18015	0.0407267	6	18	1	1	1	ENSNNAG00000001452, ENSNNAG00000005445, ENSNNAG00000007947, ENSNNAG00000008144, ENSNNAG00000009586, ENSNNAG00000012511, ENSNNAG00000014110, ENSNNAG00000016660, ENSNNAG00000016817, ENSNNAG00000018290, ENSNSUG00000017093, ENSPTXG00000000507, ENSPTXG00000000733, ENSPTXG00000001807, ENSPTXG00000002157, ENSPTXG00000006294, ENSPTXG00000016132, ENSPTXG00000019133
GO:0043679	CC	axon terminus	18/7389	30/18015	0.0407267	5	18	1	1	1	ENSNNAG00000000865, ENSNNAG00000003079, ENSNNAG00000003546, ENSNNAG00000003811, ENSNNAG00000005744, ENSNNAG00000007043, ENSNNAG00000012222, ENSNNAG00000012750, ENSNNAG00000012925, ENSNNAG00000013025, ENSNNAG00000013502, ENSNNAG00000017110, ENSNNAG00000017493, ENSNNAG00000018263, ENSNSUG00000010380, ENSNSUG00000014417, ENSPTXG00000000427, ENSPTXG00000015072
GO:0030335	BP	positive regulation of cell migration	83/7389	170/18015	0.0415147	7	83	1	1	1	ENSNNAG00000002298, ENSNNAG00000003742, ENSNNAG00000003782, ENSNNAG00000004463, ENSNNAG00000004949, ENSNNAG00000005308, ENSNNAG00000005579, ENSNNAG00000005678, ENSNNAG00000006669, ENSNNAG00000007213, ENSNNAG00000007823, ENSNNAG00000007947, ENSNNAG00000008242, ENSNNAG00000008613, ENSNNAG00000009119, ENSNNAG00000011262, ENSNNAG00000011309, ENSNNAG00000011430, ENSNNAG00000011958, ENSNNAG00000012300,…
GO:0009267	BP	cellular response to starvation	31/7389	57/18015	0.0433683	6	31	1	1	1	ENSNNAG00000001541, ENSNNAG00000003397, ENSNNAG00000005055, ENSNNAG00000005346, ENSNNAG00000006682, ENSNNAG00000006931, ENSNNAG00000008749, ENSNNAG00000010232, ENSNNAG00000010923, ENSNNAG00000010941, ENSNNAG00000012237, ENSNNAG00000012659, ENSNNAG00000013284, ENSNNAG00000013300, ENSNNAG00000015328, ENSNNAG00000015514, ENSNNAG00000016651, ENSNSUG00000006711, ENSNSUG00000012422, ENSNSUG00000017430,…
GO:0032587	CC	ruffle membrane	31/7389	57/18015	0.0433683	5	31	1	1	1	ENSNNAG00000003911, ENSNNAG00000003946, ENSNNAG00000004758, ENSNNAG00000005506, ENSNNAG00000006229, ENSNNAG00000009920, ENSNNAG00000010058, ENSNNAG00000011958, ENSNNAG00000012798, ENSNNAG00000013339, ENSNNAG00000015130, ENSNNAG00000016181, ENSNNAG00000016771, ENSNNAG00000017599, ENSNNAG00000018816, ENSNNAG00000018863, ENSNSUG00000000110, ENSNSUG00000010437, ENSNSUG00000013831, ENSNSUG00000016431,…
GO:0003713	MF	transcription coactivator activity	84/7389	173/18015	0.0437485	3	84	1	1	1	ENSNNAG00000000532, ENSNNAG00000000742, ENSNNAG00000001015, ENSNNAG00000002374, ENSNNAG00000002712, ENSNNAG00000003143, ENSNNAG00000003335, ENSNNAG00000004022, ENSNNAG00000004189, ENSNNAG00000004370, ENSNNAG00000004384, ENSNNAG00000004664, ENSNNAG00000004835, ENSNNAG00000005055, ENSNNAG00000005489, ENSNNAG00000006250, ENSNNAG00000008777, ENSNNAG00000009229, ENSNNAG00000009917, ENSNNAG00000011815,…
GO:0007017	BP	microtubule-based process	16/7389	26/18015	0.0444143	2	16	1	1	1	ENSNNAG00000000365, ENSNNAG00000002053, ENSNNAG00000002086, ENSNNAG00000004991, ENSNNAG00000012218, ENSNNAG00000016345, ENSNNAG00000017203, ENSNNAG00000017273, ENSNNAG00000018082, ENSNSUG00000005532, ENSNSUG00000012392, ENSNSUG00000014162, ENSNSUG00000019103, ENSPTXG00000002690, ENSPTXG00000010400, ENSPTXG00000012535
GO:0042803	MF	protein homodimerization activity	222/7389	488/18015	0.0447673	4	222	1	1	1	ENSNNAG00000000091, ENSNNAG00000000112, ENSNNAG00000000154, ENSNNAG00000000347, ENSNNAG00000000394, ENSNNAG00000000438, ENSNNAG00000000770, ENSNNAG00000000844, ENSNNAG00000000941, ENSNNAG00000000965, ENSNNAG00000001004, ENSNNAG00000001387, ENSNNAG00000002163, ENSNNAG00000002375, ENSNNAG00000002389, ENSNNAG00000002452, ENSNNAG00000002656, ENSNNAG00000002947, ENSNNAG00000003168, ENSNNAG00000003367,…
GO:0004672	MF	protein kinase activity	222/7389	488/18015	0.0447673	5	222	1	1	1	ENSNNAG00000000150, ENSNNAG00000000182, ENSNNAG00000000305, ENSNNAG00000000601, ENSNNAG00000000790, ENSNNAG00000000802, ENSNNAG00000000940, ENSNNAG00000001025, ENSNNAG00000001312, ENSNNAG00000001328, ENSNNAG00000001670, ENSNNAG00000001692, ENSNNAG00000001709, ENSNNAG00000002163, ENSNNAG00000002226, ENSNNAG00000002481, ENSNNAG00000002625, ENSNNAG00000002707, ENSNNAG00000002760, ENSNNAG00000002968,…
GO:0050679	BP	positive regulation of epithelial cell proliferation	25/7389	44/18015	0.0448023	6	25	1	1	1	ENSNNAG00000000501, ENSNNAG00000002203, ENSNNAG00000004499, ENSNNAG00000007823, ENSNNAG00000008296, ENSNNAG00000008911, ENSNNAG00000009920, ENSNNAG00000010114, ENSNNAG00000010224, ENSNNAG00000011380, ENSNNAG00000011815, ENSNNAG00000014363, ENSNNAG00000016119, ENSNNAG00000017883, ENSNSUG00000001967, ENSNSUG00000003190, ENSNSUG00000003748, ENSNSUG00000010924, ENSPTXG00000004716, ENSPTXG00000004962,…
GO:0008017	MF	microtubule binding	98/7389	204/18015	0.0448593	5	98	1	1	1	ENSNNAG00000000148, ENSNNAG00000000162, ENSNNAG00000000207, ENSNNAG00000000903, ENSNNAG00000001102, ENSNNAG00000001275, ENSNNAG00000001310, ENSNNAG00000001805, ENSNNAG00000003039, ENSNNAG00000003321, ENSNNAG00000003551, ENSNNAG00000004248, ENSNNAG00000004597, ENSNNAG00000004865, ENSNNAG00000004922, ENSNNAG00000004991, ENSNNAG00000005055, ENSNNAG00000005110, ENSNNAG00000005126, ENSNNAG00000005137,…
GO:0030836	BP	positive regulation of actin filament depolymerization	7389-05-01	6/18015	0.0458153	11	5	1	1	1	ENSNNAG00000003782, ENSNNAG00000007288, ENSNNAG00000012798, ENSNNAG00000015190, ENSPTXG00000000877
GO:0099566	BP	regulation of postsynaptic cytosolic calcium ion concentration	7389-05-01	6/18015	0.0458153	11	5	1	1	1	ENSNNAG00000000911, ENSNNAG00000005475, ENSPTXG00000000808, ENSPTXG00000007129, ENSPTXG00000012189
GO:0001867	BP	complement activation, lectin pathway	7389-05-01	6/18015	0.0458153	8	5	1	1	1	ENSNNAG00000001513, ENSNNAG00000001591, ENSNSUG00000012269, ENSNSUG00000018845, ENSPTXG00000010922
GO:0032736	BP	positive regulation of interleukin-13 production	7389-05-01	6/18015	0.0458153	6	5	1	1	1	ENSNNAG00000006620, ENSNNAG00000010367, ENSNNAG00000017975, ENSNSUG00000018981, ENSPTXG00000012295
GO:0046322	BP	negative regulation of fatty acid oxidation	7389-05-01	6/18015	0.0458153	8	5	1	1	1	ENSNNAG00000002203, ENSNNAG00000002849, ENSNNAG00000017182, ENSPTXG00000004361, ENSPTXG00000008576
GO:0006313	BP	transposition, DNA-mediated	7389-05-01	6/18015	0.0458153	8	5	1	1	1	ENSNNAG00000011863, ENSNNAG00000017585, ENSNSUG00000013181, ENSNSUG00000018566, ENSPTXG00000014816
GO:2000553	BP	positive regulation of T-helper 2 cell cytokine production	7389-05-01	6/18015	0.0458153	10	5	1	1	1	ENSNNAG00000006101, ENSNNAG00000006620, ENSNNAG00000010367, ENSNSUG00000018981, ENSPTXG00000010934
GO:1990806	BP	ligand-gated ion channel signaling pathway	7389-05-01	6/18015	0.0458153	5	5	1	1	1	ENSNNAG00000000685, ENSNNAG00000001572, ENSNNAG00000007468, ENSNSUG00000019219, ENSPTXG00000000808
GO:0030071	BP	regulation of mitotic metaphase/anaphase transition	7389-05-01	6/18015	0.0458153	10	5	1	1	1	ENSNNAG00000007893, ENSNNAG00000007899, ENSNSUG00000007315, ENSPTXG00000002451, ENSPTXG00000008940
GO:0040020	BP	regulation of meiotic nuclear division	7389-05-01	6/18015	0.0458153	7	5	1	1	1	ENSNNAG00000003785, ENSNNAG00000004181, ENSNNAG00000012729, ENSNSUG00000016282, ENSPTXG00000013358
GO:1901797	BP	negative regulation of signal transduction by p53 class mediator	7389-05-01	6/18015	0.0458153	8	5	1	1	1	ENSNNAG00000016263, ENSNNAG00000018560, ENSNNAG00000018714, ENSNSUG00000004055, ENSPTXG00000004744
GO:0006108	BP	malate metabolic process	7389-05-01	6/18015	0.0458153	7	5	1	1	1	ENSNNAG00000006119, ENSNNAG00000013583, ENSNNAG00000013654, ENSNSUG00000013503, ENSPTXG00000017821
GO:0015811	BP	L-cystine transport	7389-05-01	6/18015	0.0458153	10	5	1	1	1	ENSNNAG00000000367, ENSNNAG00000003051, ENSNNAG00000013270, ENSNNAG00000016683, ENSNSUG00000019138
GO:0071578	BP	zinc ion import across plasma membrane	7389-05-01	6/18015	0.0458153	10	5	1	1	1	ENSNNAG00000008425, ENSNNAG00000013121, ENSNSUG00000009913, ENSNSUG00000010034, ENSPTXG00000011181
GO:2000058	BP	regulation of ubiquitin-dependent protein catabolic process	7389-05-01	6/18015	0.0458153	9	5	1	1	1	ENSNNAG00000000129, ENSNNAG00000000182, ENSNNAG00000016958, ENSPTXG00000011878, ENSPTXG00000015131
GO:0003357	BP	noradrenergic neuron differentiation	7389-05-01	6/18015	0.0458153	5	5	1	1	1	ENSNNAG00000011078, ENSNSUG00000016740, ENSNSUG00000017102, ENSNSUG00000018796, ENSPTXG00000010207
GO:0006650	BP	glycerophospholipid metabolic process	7389-05-01	6/18015	0.0458153	6	5	1	1	1	ENSNNAG00000007452, ENSNNAG00000016418, ENSPTXG00000002723, ENSPTXG00000004221, ENSPTXG00000006048
GO:0034551	BP	mitochondrial respiratory chain complex III assembly	7389-05-01	6/18015	0.0458153	8	5	1	1	1	ENSNNAG00000005816, ENSNNAG00000013443, ENSNNAG00000015374, ENSNSUG00000012710, ENSPTXG00000006638
GO:0002520	BP	immune system development	7389-05-01	6/18015	0.0458153	4	5	1	1	1	ENSNNAG00000006620, ENSNNAG00000011272, ENSNSUG00000003978, ENSNSUG00000015912, ENSPTXG00000002900
GO:0033615	BP	mitochondrial proton-transporting ATP synthase complex assembly	7389-05-01	6/18015	0.0458153	8	5	1	1	1	ENSNNAG00000011061, ENSNNAG00000015857, ENSNSUG00000006623, ENSNSUG00000006920, ENSNSUG00000015878
GO:0061820	BP	telomeric D-loop disassembly	7389-05-01	6/18015	0.0458153	9	5	1	1	1	ENSNNAG00000010738, ENSNNAG00000011625, ENSNNAG00000013135, ENSNNAG00000014581, ENSPTXG00000006012
GO:0036302	BP	atrioventricular canal development	7389-05-01	6/18015	0.0458153	3	5	1	1	1	ENSNNAG00000017742, ENSNSUG00000011649, ENSNSUG00000013101, ENSPTXG00000003979, ENSPTXG00000004716
GO:0014824	BP	artery smooth muscle contraction	7389-05-01	6/18015	0.0458153	10	5	1	1	1	ENSNNAG00000011359, ENSNNAG00000011842, ENSNSUG00000017102, ENSPTXG00000007277, ENSPTXG00000010207
GO:0048771	BP	tissue remodeling	7389-05-01	6/18015	0.0458153	2	5	1	1	1	ENSNNAG00000002960, ENSNSUG00000009422, ENSPTXG00000001151, ENSPTXG00000003136, ENSPTXG00000003979
GO:0032909	BP	regulation of transforming growth factor beta2 production	7389-05-01	6/18015	0.0458153	6	5	1	1	1	ENSNNAG00000011272, ENSNSUG00000003978, ENSNSUG00000012769, ENSNSUG00000013101, ENSPTXG00000013032
GO:1990918	BP	double-strand break repair involved in meiotic recombination	7389-05-01	6/18015	0.0458153	9	5	1	1	1	ENSNNAG00000001429, ENSNNAG00000013131, ENSNSUG00000010014, ENSNSUG00000019504, ENSPTXG00000010604
GO:0015732	BP	prostaglandin transport	7389-05-01	6/18015	0.0458153	10	5	1	1	1	ENSNNAG00000010869, ENSNNAG00000012344, ENSPTXG00000003940, ENSPTXG00000004551, ENSPTXG00000013213
GO:0070528	BP	protein kinase C signaling	7389-05-01	6/18015	0.0458153	6	5	1	1	1	ENSNNAG00000003742, ENSNNAG00000012920, ENSNSUG00000018397, ENSPTXG00000002519, ENSPTXG00000018274
GO:0019773	CC	proteasome core complex, alpha-subunit complex	7389-05-01	6/18015	0.0458153	3	5	1	1	1	ENSNNAG00000001644, ENSNNAG00000002871, ENSNNAG00000007210, ENSNNAG00000007786, ENSPTXG00000000454
GO:0070187	CC	shelterin complex	7389-05-01	6/18015	0.0458153	7	5	1	1	1	ENSNNAG00000010738, ENSNNAG00000013131, ENSNNAG00000013135, ENSNNAG00000015246, ENSPTXG00000006012
GO:0043226	CC	organelle	7389-05-01	6/18015	0.0458153	1	5	1	1	1	ENSNNAG00000006630, ENSNNAG00000010256, ENSPTXG00000001981, ENSPTXG00000013876, ENSPTXG00000014014
GO:0000127	CC	transcription factor TFIIIC complex	7389-05-01	6/18015	0.0458153	7	5	1	1	1	ENSNNAG00000003589, ENSNNAG00000007525, ENSPTXG00000006433, ENSPTXG00000013157, ENSPTXG00000014155
GO:0005958	CC	DNA-dependent protein kinase-DNA ligase 4 complex	7389-05-01	6/18015	0.0458153	5	5	1	1	1	ENSNNAG00000004359, ENSNNAG00000009416, ENSNSUG00000011451, ENSPTXG00000004688, ENSPTXG00000008033
GO:0047499	MF	calcium-independent phospholipase A2 activity	7389-05-01	6/18015	0.0458153	7	5	1	1	1	ENSNNAG00000000641, ENSNNAG00000001925, ENSNNAG00000010815, ENSNSUG00000005098, ENSPTXG00000006048
GO:0008430	MF	selenium binding	7389-05-01	6/18015	0.0458153	2	5	1	1	1	ENSNSUG00000011554, ENSNSUG00000013978, ENSNSUG00000015681, ENSPTXG00000013388, ENSPTXG00000013390
GO:0016907	MF	G protein-coupled acetylcholine receptor activity	7389-05-01	6/18015	0.0458153	6	5	1	1	1	ENSNNAG00000001572, ENSNNAG00000003062, ENSNNAG00000010624, ENSPTXG00000001977, ENSPTXG00000009037
GO:0072341	MF	modified amino acid binding	7389-05-01	6/18015	0.0458153	2	5	1	1	1	ENSNNAG00000000438, ENSNNAG00000011373, ENSNSUG00000007469, ENSPTXG00000002912, ENSPTXG00000007248
GO:0015278	MF	calcium-release channel activity	7389-05-01	6/18015	0.0458153	10	5	1	1	1	ENSNSUG00000006104, ENSNSUG00000016892, ENSPTXG00000000166, ENSPTXG00000000808, ENSPTXG00000001483
GO:0015132	MF	prostaglandin transmembrane transporter activity	7389-05-01	6/18015	0.0458153	9	5	1	1	1	ENSNNAG00000010869, ENSNNAG00000012344, ENSPTXG00000003940, ENSPTXG00000004551, ENSPTXG00000013213
GO:0016405	MF	CoA-ligase activity	7389-05-01	6/18015	0.0458153	4	5	1	1	1	ENSNNAG00000000429, ENSNNAG00000013333, ENSNNAG00000014196, ENSPTXG00000008960, ENSPTXG00000008970
GO:0015081	MF	sodium ion transmembrane transporter activity	7389-05-01	6/18015	0.0458153	7	5	1	1	1	ENSNNAG00000005140, ENSNNAG00000009226, ENSNNAG00000010015, ENSNSUG00000002159, ENSPTXG00000005496
GO:0015421	MF	oligopeptide-transporting ATPase activity	7389-05-01	6/18015	0.0458153	13	5	1	1	1	ENSNNAG00000001182, ENSNNAG00000006207, ENSNNAG00000008577, ENSNSUG00000012023, ENSPTXG00000001409
GO:0017162	MF	aryl hydrocarbon receptor binding	7389-05-01	6/18015	0.0458153	4	5	1	1	1	ENSNNAG00000007696, ENSNNAG00000009917, ENSPTXG00000002009, ENSPTXG00000005544, ENSPTXG00000013404
GO:0061077	BP	chaperone-mediated protein folding	19/7389	32/18015	0.046363	3	19	1	1	1	ENSNNAG00000000845, ENSNNAG00000004714, ENSNNAG00000004752, ENSNNAG00000008656, ENSNNAG00000012242, ENSNNAG00000014048, ENSNNAG00000014238, ENSNNAG00000016349, ENSNNAG00000016357, ENSNNAG00000017575, ENSNNAG00000017634, ENSNSUG00000009084, ENSNSUG00000009226, ENSNSUG00000019089, ENSNSUG00000019497, ENSPTXG00000005085, ENSPTXG00000008731, ENSPTXG00000009170, ENSPTXG00000009706
GO:0071560	BP	cellular response to transforming growth factor beta stimulus	19/7389	32/18015	0.046363	6	19	1	1	1	ENSNNAG00000000195, ENSNNAG00000001148, ENSNNAG00000002203, ENSNNAG00000003460, ENSNNAG00000003785, ENSNNAG00000007947, ENSNNAG00000010137, ENSNNAG00000011272, ENSNNAG00000011982, ENSNNAG00000012421, ENSNNAG00000013339, ENSNNAG00000017914, ENSNSUG00000000110, ENSNSUG00000003978, ENSNSUG00000005871, ENSNSUG00000012158, ENSNSUG00000013101, ENSNSUG00000016190, ENSPTXG00000012387
GO:0001223	MF	transcription coactivator binding	19/7389	32/18015	0.046363	5	19	1	1	1	ENSNNAG00000000145, ENSNNAG00000000941, ENSNNAG00000004475, ENSNNAG00000004664, ENSNNAG00000006620, ENSNNAG00000008083, ENSNNAG00000011272, ENSNNAG00000013449, ENSNNAG00000015241, ENSNNAG00000018012, ENSNSUG00000003978, ENSNSUG00000004756, ENSNSUG00000006026, ENSNSUG00000010047, ENSNSUG00000013101, ENSNSUG00000017632, ENSNSUG00000018981, ENSPTXG00000007218, ENSPTXG00000011808
GO:0050852	BP	T cell receptor signaling pathway	28/7389	51/18015	0.0466137	10	28	1	1	1	ENSNNAG00000003216, ENSNNAG00000005050, ENSNNAG00000006101, ENSNNAG00000006216, ENSNNAG00000006620, ENSNNAG00000007939, ENSNNAG00000007953, ENSNNAG00000012766, ENSNNAG00000014429, ENSNNAG00000014816, ENSNNAG00000015196, ENSNSUG00000004712, ENSNSUG00000009422, ENSNSUG00000010034, ENSNSUG00000010437, ENSNSUG00000011936, ENSNSUG00000018720, ENSNSUG00000018981, ENSNSUG00000019407, ENSPTXG00000002201,…
GO:0010628	BP	positive regulation of gene expression	136/7389	291/18015	0.0474556	6	136	1	1	1	ENSNNAG00000000112, ENSNNAG00000000501, ENSNNAG00000000770, ENSNNAG00000000866, ENSNNAG00000000967, ENSNNAG00000001376, ENSNNAG00000002203, ENSNNAG00000002481, ENSNNAG00000002993, ENSNNAG00000003176, ENSNNAG00000004475, ENSNNAG00000004499, ENSNNAG00000004636, ENSNNAG00000004664, ENSNNAG00000004954, ENSNNAG00000005400, ENSNNAG00000005696, ENSNNAG00000005776, ENSNNAG00000006103, ENSNNAG00000006216,…
GO:0007005	BP	mitochondrion organization	49/7389	96/18015	0.0482765	4	49	1	1	1	ENSNNAG00000000088, ENSNNAG00000000328, ENSNNAG00000000895, ENSNNAG00000000941, ENSNNAG00000001004, ENSNNAG00000001013, ENSNNAG00000002451, ENSNNAG00000002896, ENSNNAG00000003355, ENSNNAG00000005161, ENSNNAG00000005735, ENSNNAG00000005799, ENSNNAG00000006429, ENSNNAG00000006706, ENSNNAG00000007326, ENSNNAG00000008279, ENSNNAG00000010750, ENSNNAG00000012647, ENSNNAG00000013180, ENSNNAG00000013443,…
GO:0030041	BP	actin filament polymerization	14/7389	22/18015	0.0482797	7	14	1	1	1	ENSNNAG00000005834, ENSNNAG00000009769, ENSNNAG00000012017, ENSNNAG00000013012, ENSNNAG00000014906, ENSNNAG00000015048, ENSNNAG00000015190, ENSNNAG00000017869, ENSNSUG00000012090, ENSPTXG00000002202, ENSPTXG00000004024, ENSPTXG00000005980, ENSPTXG00000008514, ENSPTXG00000012961
GO:0048147	BP	negative regulation of fibroblast proliferation	14/7389	22/18015	0.0482797	6	14	1	1	1	ENSNNAG00000002150, ENSNNAG00000002462, ENSNNAG00000006921, ENSNNAG00000007947, ENSNNAG00000010774, ENSNNAG00000011278, ENSNNAG00000017883, ENSNNAG00000019109, ENSPTXG00000000231, ENSPTXG00000000486, ENSPTXG00000005684, ENSPTXG00000007356, ENSPTXG00000012387, ENSPTXG00000013744
GO:0051017	BP	actin filament bundle assembly	14/7389	22/18015	0.0482797	6	14	1	1	1	ENSNNAG00000005198, ENSNNAG00000005920, ENSNNAG00000006638, ENSNNAG00000012446, ENSNNAG00000018107, ENSNNAG00000018363, ENSNNAG00000019120, ENSPTXG00000001372, ENSPTXG00000002644, ENSPTXG00000004024, ENSPTXG00000014014, ENSPTXG00000014278, ENSPTXG00000017474, ENSPTXG00000018144
GO:1990138	BP	neuron projection extension	7389-09-01	13/18015	0.0484516	4	9	1	1	1	ENSNNAG00000002174, ENSNNAG00000010367, ENSNNAG00000012260, ENSNNAG00000017038, ENSNSUG00000005416, ENSNSUG00000010389, ENSNSUG00000014300, ENSPTXG00000002520, ENSPTXG00000018196
GO:0030857	BP	negative regulation of epithelial cell differentiation	7389-09-01	13/18015	0.0484516	6	9	1	1	1	ENSNNAG00000000304, ENSNNAG00000002203, ENSNNAG00000007947, ENSNNAG00000011815, ENSNSUG00000003239, ENSNSUG00000003748, ENSNSUG00000004185, ENSPTXG00000004962, ENSPTXG00000013954
GO:0003094	BP	glomerular filtration	7389-09-01	13/18015	0.0484516	5	9	1	1	1	ENSNNAG00000000995, ENSNNAG00000001211, ENSNNAG00000009719, ENSNNAG00000015845, ENSNSUG00000012760, ENSNSUG00000017102, ENSPTXG00000001583, ENSPTXG00000010207, ENSPTXG00000015740
GO:0030490	BP	maturation of SSU-rRNA	7389-09-01	13/18015	0.0484516	10	9	1	1	1	ENSNNAG00000005330, ENSNNAG00000007899, ENSNNAG00000011229, ENSNNAG00000012970, ENSNSUG00000017035, ENSNSUG00000020387, ENSPTXG00000006074, ENSPTXG00000014797, ENSPTXG00000015399
GO:0048066	BP	developmental pigmentation	7389-09-01	13/18015	0.0484516	2	9	1	1	1	ENSNNAG00000000685, ENSNNAG00000004324, ENSNNAG00000008242, ENSNNAG00000011478, ENSNSUG00000004716, ENSNSUG00000005649, ENSPTXG00000000894, ENSPTXG00000004623, ENSPTXG00000010207
GO:0061484	BP	hematopoietic stem cell homeostasis	7389-09-01	13/18015	0.0484516	5	9	1	1	1	ENSNNAG00000007224, ENSNNAG00000011163, ENSNNAG00000016578, ENSNSUG00000016740, ENSPTXG00000001649, ENSPTXG00000006341, ENSPTXG00000007084, ENSPTXG00000012964, ENSPTXG00000013355
GO:0016180	BP	snRNA processing	7389-09-01	13/18015	0.0484516	9	9	1	1	1	ENSNNAG00000009766, ENSNNAG00000011406, ENSNNAG00000012374, ENSPTXG00000000097, ENSPTXG00000003170, ENSPTXG00000005688, ENSPTXG00000008617, ENSPTXG00000009544, ENSPTXG00000014401
GO:0008028	MF	monocarboxylic acid transmembrane transporter activity	7389-09-01	13/18015	0.0484516	7	9	1	1	1	ENSNNAG00000015334, ENSNNAG00000017949, ENSNSUG00000005108, ENSNSUG00000006901, ENSNSUG00000015269, ENSNSUG00000018816, ENSPTXG00000003450, ENSPTXG00000007608, ENSPTXG00000008545
GO:0098978	CC	glutamatergic synapse	162/7389	351/18015	0.0487026	2	162	1	1	1	ENSNNAG00000000166, ENSNNAG00000000911, ENSNNAG00000001541, ENSNNAG00000002042, ENSNNAG00000002760, ENSNNAG00000003329, ENSNNAG00000003375, ENSNNAG00000003524, ENSNNAG00000003550, ENSNNAG00000004045, ENSNNAG00000004077, ENSNNAG00000004125, ENSNNAG00000004204, ENSNNAG00000004459, ENSNNAG00000004604, ENSNNAG00000004638, ENSNNAG00000005038, ENSNNAG00000005475, ENSNNAG00000005834, ENSNNAG00000005992,…
GO:0032869	BP	cellular response to insulin stimulus	25/7389	45/18015	0.0497042	8	25	1	1	1	ENSNNAG00000000091, ENSNNAG00000000210, ENSNNAG00000002374, ENSNNAG00000003066, ENSNNAG00000003635, ENSNNAG00000004384, ENSNNAG00000006278, ENSNNAG00000007213, ENSNNAG00000009195, ENSNNAG00000009481, ENSNNAG00000010232, ENSNNAG00000011498, ENSNNAG00000012421, ENSNNAG00000013284, ENSNNAG00000013443, ENSNNAG00000015134, ENSNNAG00000018338, ENSNNAG00000018961, ENSNSUG00000009467, ENSNSUG00000011613,…
GO:0002244	BP	hematopoietic progenitor cell differentiation	25/7389	45/18015	0.0497042	4	25	1	1	1	ENSNNAG00000000112, ENSNNAG00000005259, ENSNNAG00000006108, ENSNNAG00000008242, ENSNNAG00000008534, ENSNNAG00000008692, ENSNNAG00000011257, ENSNNAG00000012798, ENSNNAG00000012986, ENSNNAG00000013025, ENSNNAG00000014429, ENSNSUG00000007533, ENSNSUG00000010137, ENSNSUG00000012025, ENSNSUG00000016285, ENSNSUG00000016375, ENSNSUG00000018227, ENSPTXG00000001649, ENSPTXG00000002367, ENSPTXG00000004355,…
