# Supplementary material for: Genomic structural variation rescues a classic biological invader from a population bottleneck
Source: Sci Adv. 2026 Jul 24;12(30):eaed3656. doi: 10.1126/sciadv.aed3656 (PMC13398492; doi:10.1126/sciadv.aed3656)
Supplement: Supplementary file 2 — Data S1 to S3 [file sciadv.aed3656_data_s1_to_s3.zip › aed3656_data_s2.xlsx]

## Sheet: MHC Related genes with SVs
Gene ID	KO	Gene_info	SV_affected
evm.model.chr22.116	K26411	MR1; major histocompatibility complex class I-related gene protein	Yes
evm.model.chr22.127	K26411	MR1; major histocompatibility complex class I-related gene protein	Yes
evm.model.chr22.133	K26411	MR1; major histocompatibility complex class I-related gene protein	Yes
evm.model.chr22.136	K26411	MR1; major histocompatibility complex class I-related gene protein	Yes
evm.model.chr22.141	K26411	MR1; major histocompatibility complex class I-related gene protein	Yes
evm.model.chr22.142	K26411	MR1; major histocompatibility complex class I-related gene protein	Yes
evm.model.chr22.151	K26411	MR1; major histocompatibility complex class I-related gene protein	Yes
evm.model.chr22.152	K26411	MR1; major histocompatibility complex class I-related gene protein	Yes
evm.model.chr22.154	K26411	MR1; major histocompatibility complex class I-related gene protein	Yes
evm.model.chr22.51	K06751	MHC1; MHC class I antigen	Yes
evm.model.chr22.56	K06751	MHC1; MHC class I antigen	Yes
evm.model.chr22.71	K06751	MHC1; MHC class I antigen	Yes
evm.model.chr2.28	K06752	MHC2; MHC class II antigen	Yes
